# Supplementary material for: [(Triethyl­ene­tetra­mine)copper(II)]-μ-cyanido-κ2 N:C-[bis(cyanido-κC)copper(I)]
Source: Acta Crystallogr Sect E Struct Rep Online. 2012 Nov 24;68(Pt 12):m1532–3. doi: 10.1107/S1600536812047745 (PMC3588776; doi:10.1107/S1600536812047745)
Supplement: Supplementary file 1 [file e-68-m1532-sup1.cif]

##############################################################################
#                                                                            #
# This CIF contains the data in a paper accepted for publication in          #
# Acta Crystallographica Section E. It conforms to the requirements of       #
# Notes for Authors for Acta Crystallographica Section E, and has been       #
# peer reviewed under the auspices of the IUCr Commission on Journals.       #
#                                                                            #
# Full details of the Crystallographic Information File format               #
# are given in the paper "The Crystallographic Information File (CIF):       #
# a New Standard Archive File for Crystallography" by S. R. Hall, F. H.      #
# Allen and I. D. Brown [Acta Cryst. (1991), A47, 655-685].                  #
#                                                                            #
# The current version of the core CIF dictionary is obtainable from          #
# ftp://ftp.iucr.org/pub/cif_core.dic.                                       #
#                                                                            #
# Software is freely available for graphical display of the structure(s)     #
# in this CIF. For information consult the CIF software page                 #
# http://www.iucr.org/resources/cif/software.                                #
#                                                                            #
# This file may be used for bona fide research purposes within the           #
# scientific community so long as proper attribution is given to the journal # 
# article from which it was obtained.                                        #
#                                                                            #
##############################################################################
data_I
_audit_creation_method     SHELXL-97
_chemical_name_systematic
;
[(Triethylenetetramine)copper(II)]-\m-cyanido-
\k^2^<i>N</i>:<i>C</i>-[bis(cyanido-\k<i>C</i>)copper(I)]
;
_chemical_name_common
;
;
_chemical_formula_moiety     'C9 H18 Cu2 N7'
_chemical_formula_sum     'C9 H18 Cu2 N7'
_chemical_formula_iupac     '[Cu2 (C N)3 (C6 H18 N4)]'
_chemical_formula_weight     351.38
_symmetry_space_group_name_Hall     '-P 1'
_space_group_crystal_system     triclinic
_space_group_name_H-M_alt     'P -1'
loop_
    _symmetry_equiv_pos_as_xyz
    'x, y, z'
    '-x, -y, -z'
_cell_length_a     7.363(3)
_cell_length_b     8.741(6)
_cell_length_c     11.492(6)
_cell_angle_alpha     77.84(3)
_cell_angle_beta     73.78(3)
_cell_angle_gamma     83.18(3)
_cell_volume     692.8(7)
_cell_formula_units_Z     2
_cell_measurement_reflns_used     16
_cell_measurement_theta_min     23.5
_cell_measurement_theta_max     41
_cell_measurement_temperature     295(2)
_exptl_crystal_description     'diamond plate'
_exptl_crystal_colour     blue
_exptl_crystal_size_max     0.7
_exptl_crystal_size_mid     0.2
_exptl_crystal_size_min     0.1
_exptl_crystal_density_diffrn     1.684
_exptl_crystal_density_meas     1.684(2)
_exptl_crystal_density_method
;
flotation in 1,2-dibromoethane/carbon tetrachloride mixtures
;
_exptl_crystal_F_000     358
_exptl_absorpt_coefficient_mu     3.75
_exptl_absorpt_correction_type     integration
_exptl_absorpt_process_details     '(Busing & Levy, 1957)'
_exptl_absorpt_correction_T_min     0.515
_exptl_absorpt_correction_T_max     0.746
_exptl_special_details
;
crystal A: 2\q 0--35\%; 32--50\%; 47--79\%. small crystal, showing visible
decomposition after data collection, with 13% loss of intensities; no
absorption correction. crystal B: 2\q 0--40\%; 65--90\%; 86--120\%. larger
crystal, mounted in capillary tube; no fall-off of intensities of standard
reflections, but intensities fluctuated with an e.s.d. of 3%.
;
_diffrn_ambient_temperature     295(2)
_diffrn_radiation_type     'Cu K\a'
_diffrn_radiation_wavelength     1.5418
_diffrn_radiation_source     'sealed X-ray tube'
_diffrn_radiation_monochromator     none
_diffrn_measurement_device_type     'GE 1/4 circle manual'
_diffrn_measurement_method     '\q/2\q scans'
_diffrn_detector_area_resol_mean     ?
_diffrn_reflns_number     2734
_diffrn_reflns_av_R_equivalents     0.0417
_diffrn_reflns_av_sigmaI/netI     0.0621
_diffrn_reflns_theta_min     4.07
_diffrn_reflns_theta_max     59.98
_diffrn_reflns_theta_full     59.98
_diffrn_measured_fraction_theta_max     0.999
_diffrn_measured_fraction_theta_full     0.999
_diffrn_reflns_limit_h_min     -8
_diffrn_reflns_limit_h_max     8
_diffrn_reflns_limit_k_min     0
_diffrn_reflns_limit_k_max     9
_diffrn_reflns_limit_l_min     -12
_diffrn_reflns_limit_l_max     12
_diffrn_standards_number     3
_diffrn_standards_interval_count     22
_diffrn_standards_interval_time     ?
_diffrn_standards_decay_%     0.2(2)
_refine_special_details
;
Refinement of <i>F</i>^2^ against ALL reflections. The weighted <i>R</i>-factor
<i>wR</i> and goodness of fit <i>S</i> are based on <i>F</i>^2^, conventional
<i>R</i>-factors <i>R</i> are based on <i>F</i>, with <i>F</i> set to zero for
negative <i>F</i>^2^. The threshold expression of <i>F</i>^2^ >
\s(<i>F</i>^2^) is used only for calculating <i>R</i>-factors(gt) <i>etc</i>.
and is not relevant to the choice of reflections for refinement.
<i>R</i>-factors based on <i>F</i>^2^ are statistically about twice as large
as those based on <i>F</i>, and <i>R</i>- factors based on ALL data will be
even larger.
;
_reflns_number_total     2060
_reflns_number_gt     1975
_reflns_threshold_expression     I>2\s(I)
_refine_ls_structure_factor_coef     Fsqd
_refine_ls_matrix_type     full
_refine_ls_R_factor_all     0.0402
_refine_ls_R_factor_gt     0.0386
_refine_ls_wR_factor_gt     0.1155
_refine_ls_wR_factor_ref     0.1201
_refine_ls_goodness_of_fit_ref     1.156
_refine_ls_restrained_S_all     1.156
_refine_ls_number_reflns     2060
_refine_ls_number_parameters     163
_refine_ls_number_restraints     0
_refine_ls_hydrogen_treatment     constr
_refine_ls_weighting_scheme     calc
_refine_ls_weighting_details
         'calc w=1/[\s^2^(Fo^2^)+(0.0350P)^2^+1.1000P] where P=(Fo^2^+2Fc^2^)/3'
_atom_sites_solution_hydrogens     difmap
_atom_sites_solution_primary     heavy
_atom_sites_solution_secondary     difmap
_refine_ls_shift/su_max     0.000
_refine_ls_shift/su_mean     0.000
_refine_diff_density_max     0.514
_refine_diff_density_min     -0.560
loop_
    _atom_type_symbol
    _atom_type_description
    _atom_type_scat_dispersion_real
    _atom_type_scat_dispersion_imag
    _atom_type_scat_source
    'Cu' 'Cu' -1.9646 0.5888
                         'International Tables Vol C Tables 4.2.6.8 and 6.1.1.4'
    'N' 'N' 0.0311 0.0180
                         'International Tables Vol C Tables 4.2.6.8 and 6.1.1.4'
    'C' 'C' 0.0181 0.0091
                         'International Tables Vol C Tables 4.2.6.8 and 6.1.1.4'
    'H' 'H' 0.0000 0.0000
                         'International Tables Vol C Tables 4.2.6.8 and 6.1.1.4'
_computing_data_collection     'locally modified program  (Corfield, 1984)'
_computing_cell_refinement     'locally modified program  (Corfield, 1984)'
_computing_data_reduction
;
cell refinements and data reduction follow procedures in
(Corfield <i>et al.</i>, 1973); data were averaged with SORTAV
(Blessing, 1989)
;
_computing_structure_solution     'locally modified program (Corfield, 1984)'
_computing_structure_refinement
      'SHELXL97 (Sheldrick, 2008) and <i>XABS2</i> (Parkin <i>et al.</i>, 1995)'
_computing_molecular_graphics     'ORTEPIII (Burnett & Johnson, 1996)'
_computing_publication_material     'SHELXL97 (Sheldrick, 2008)'
loop_
    _atom_site_type_symbol
    _atom_site_label
    _atom_site_fract_x
    _atom_site_fract_y
    _atom_site_fract_z
    _atom_site_U_iso_or_equiv
    _atom_site_adp_type
    _atom_site_calc_flag
    _atom_site_refinement_flags
    _atom_site_occupancy
    _atom_site_symmetry_multiplicity
    _atom_site_disorder_assembly
    _atom_site_disorder_group
    Cu Cu1 0.40015(8) 0.09959(7) 0.66481(5) 0.0371(2) Uani d . 1 1 . .
    Cu Cu2 0.09442(7) 0.23562(6) 0.29634(5) 0.0288(2) Uani d . 1 1 . .
    N N1 0.2352(5) 0.1692(4) 0.4395(3) 0.0419(9) Uani d . 1 1 . .
    C C1 0.2989(6) 0.1424(5) 0.5210(4) 0.0361(9) Uani d . 1 1 . .
    N N2 0.6787(7) 0.3236(5) 0.6847(4) 0.0591(11) Uani d . 1 1 . .
    C C2 0.5694(6) 0.2419(5) 0.6797(4) 0.0367(9) Uani d . 1 1 . .
    N N3 0.2855(6) -0.1824(5) 0.8742(4) 0.0518(10) Uani d . 1 1 . .
    C C3 0.3224(6) -0.0759(5) 0.7997(4) 0.0375(9) Uani d . 1 1 . .
    N N4 -0.1840(5) 0.2330(4) 0.3945(3) 0.0388(8) Uani d . 1 1 . .
    H H4A -0.2410 0.1593 0.3758 0.047 Uiso calc R 1 1 . .
    H H4B -0.1926 0.2104 0.4759 0.047 Uiso calc R 1 1 . .
    C C5 -0.2766(6) 0.3882(5) 0.3625(4) 0.0442(10) Uani d . 1 1 . .
    H H5A -0.3962 0.4010 0.4231 0.066 Uiso calc R 1 1 . .
    H H5B -0.3011 0.4006 0.2823 0.066 Uiso calc R 1 1 . .
    C C6 -0.1434(7) 0.5083(6) 0.3605(5) 0.0487(11) Uani d . 1 1 . .
    H H6A -0.1897 0.6119 0.3264 0.073 Uiso calc R 1 1 . .
    H H6B -0.1388 0.5085 0.4440 0.073 Uiso calc R 1 1 . .
    N N7 0.0470(5) 0.4715(4) 0.2857(3) 0.0390(8) Uani d . 1 1 . .
    H H7 0.1343 0.5080 0.3138 0.047 Uiso calc R 1 1 . .
    C C8 0.0793(7) 0.5320(6) 0.1524(5) 0.0511(12) Uani d . 1 1 . .
    H H8A 0.0739 0.6457 0.1359 0.077 Uiso calc R 1 1 . .
    H H8B -0.0171 0.4986 0.1220 0.077 Uiso calc R 1 1 . .
    C C9 0.2683(7) 0.4689(7) 0.0909(5) 0.0579(13) Uani d . 1 1 . .
    H H9A 0.3649 0.5165 0.1115 0.087 Uiso calc R 1 1 . .
    H H9B 0.2873 0.4950 0.0022 0.087 Uiso calc R 1 1 . .
    N N10 0.2870(5) 0.2968(5) 0.1299(3) 0.0438(9) Uani d . 1 1 . .
    H H10 0.4064 0.2669 0.1376 0.053 Uiso calc R 1 1 . .
    C C11 0.2395(8) 0.2055(7) 0.0501(4) 0.0581(13) Uani d . 1 1 . .
    H H11A 0.3345 0.2151 -0.0285 0.087 Uiso calc R 1 1 . .
    H H11B 0.1175 0.2438 0.0349 0.087 Uiso calc R 1 1 . .
    C C12 0.2329(9) 0.0378(7) 0.1147(5) 0.0619(15) Uani d . 1 1 . .
    H H12A 0.1878 -0.0240 0.0688 0.093 Uiso calc R 1 1 . .
    H H12B 0.3590 -0.0042 0.1199 0.093 Uiso calc R 1 1 . .
    N N13 0.1033(5) 0.0289(4) 0.2408(3) 0.0412(8) Uani d . 1 1 . .
    H H13A 0.1450 -0.0496 0.2934 0.049 Uiso calc R 1 1 . .
    H H13B -0.0137 0.0092 0.2402 0.049 Uiso calc R 1 1 . .
loop_
    _atom_site_aniso_label
    _atom_site_aniso_U_11
    _atom_site_aniso_U_22
    _atom_site_aniso_U_33
    _atom_site_aniso_U_12
    _atom_site_aniso_U_13
    _atom_site_aniso_U_23
    Cu1 0.0395(4) 0.0409(4) 0.0366(4) -0.0088(3) -0.0201(3) -0.0029(3)
    Cu2 0.0309(3) 0.0298(3) 0.0279(3) -0.0016(2) -0.0120(2) -0.0049(2)
    N1 0.052(2) 0.040(2) 0.041(2) -0.0007(16) -0.0275(18) -0.0062(16)
    C1 0.047(2) 0.028(2) 0.039(2) -0.0068(17) -0.020(2) -0.0054(17)
    N2 0.064(3) 0.057(3) 0.068(3) -0.017(2) -0.030(2) -0.011(2)
    C2 0.040(2) 0.038(2) 0.036(2) -0.0038(19) -0.0168(18) -0.0039(17)
    N3 0.054(2) 0.057(3) 0.044(2) -0.009(2) -0.0183(18) 0.004(2)
    C3 0.034(2) 0.046(2) 0.038(2) -0.0031(18) -0.0189(18) -0.007(2)
    N4 0.0410(19) 0.0398(19) 0.0367(18) -0.0065(15) -0.0072(15) -0.0113(15)
    C5 0.033(2) 0.050(3) 0.050(3) 0.0004(19) -0.0089(19) -0.015(2)
    C6 0.050(3) 0.043(3) 0.058(3) 0.007(2) -0.017(2) -0.020(2)
    N7 0.044(2) 0.0341(18) 0.045(2) -0.0091(15) -0.0206(16) -0.0046(15)
    C8 0.062(3) 0.039(2) 0.053(3) -0.007(2) -0.026(2) 0.009(2)
    C9 0.050(3) 0.068(3) 0.047(3) -0.023(2) -0.009(2) 0.012(2)
    N10 0.0299(17) 0.060(2) 0.0361(19) 0.0003(16) -0.0094(14) 0.0017(17)
    C11 0.063(3) 0.077(4) 0.033(2) 0.006(3) -0.013(2) -0.013(2)
    C12 0.082(4) 0.063(3) 0.049(3) 0.025(3) -0.028(3) -0.032(3)
    N13 0.0366(18) 0.041(2) 0.052(2) 0.0040(15) -0.0192(16) -0.0150(17)
_geom_special_details
;
All e.s.d.'s (except the e.s.d. in the dihedral angle between two l.s. planes)
are estimated using the full covariance matrix. The cell e.s.d.'s are taken
into account individually in the estimation of e.s.d.'s in distances, angles
and torsion angles; correlations between e.s.d.'s in cell parameters are only
used when they are defined by crystal symmetry. An approximate (isotropic)
treatment of cell e.s.d.'s is used for estimating e.s.d.'s involving l.s.
planes.
;
loop_
    _geom_bond_atom_site_label_1
    _geom_bond_atom_site_label_2
    _geom_bond_site_symmetry_2
    _geom_bond_distance
    _geom_bond_publ_flag
    Cu1 C1 . 1.947(4) y
    Cu1 C2 . 1.925(4) y
    Cu1 C3 . 1.948(5) y
    Cu2 N1 . 2.127(4) y
    Cu2 N4 . 2.045(4) y
    Cu2 N7 . 2.034(4) y
    Cu2 N10 . 2.047(4) y
    Cu2 N13 . 2.028(4) y
    C1 N1 . 1.131(6) ?
    C2 N2 . 1.158(6) ?
    C3 N3 . 1.126(6) ?
    N4 C5 . 1.467(6) ?
    N4 H4A . 0.9000 ?
    N4 H4B . 0.9000 ?
    C5 C6 . 1.511(7) ?
    C5 H5A . 0.9700 ?
    C5 H5B . 0.9700 ?
    C6 N7 . 1.464(6) ?
    C6 H6A . 0.9700 ?
    C6 H6B . 0.9700 ?
    N7 C8 . 1.472(6) ?
    N7 H7 . 0.9100 ?
    C8 C9 . 1.474(8) ?
    C8 H8A . 0.9700 ?
    C8 H8B . 0.9700 ?
    C9 N10 . 1.478(7) ?
    C9 H9A . 0.9700 ?
    C9 H9B . 0.9700 ?
    N10 C11 . 1.468(7) ?
    N10 H10 . 0.9100 ?
    C11 C12 . 1.497(8) ?
    C11 H11A . 0.9700 ?
    C11 H11B . 0.9700 ?
    C12 N13 . 1.488(6) ?
    C12 H12A . 0.9700 ?
    C12 H12B . 0.9700 ?
    N13 H13A . 0.9000 ?
    N13 H13B . 0.9000 ?
loop_
    _geom_angle_atom_site_label_1
    _geom_angle_atom_site_label_2
    _geom_angle_atom_site_label_3
    _geom_angle_site_symmetry_1
    _geom_angle_site_symmetry_3
    _geom_angle
    _geom_angle_publ_flag
    C1 Cu1 C2 . . 119.26(17) ?
    C2 Cu1 C3 . . 118.75(17) ?
    C3 Cu1 C1 . . 121.87(17) ?
    N1 Cu2 N4 . . 101.66(15) ?
    N1 Cu2 N7 . . 102.70(14) ?
    N1 Cu2 N10 . . 110.18(15) ?
    N1 Cu2 N13 . . 101.54(15) ?
    N4 Cu2 N7 . . 83.37(15) ?
    N7 Cu2 N10 . . 83.65(16) ?
    N10 Cu2 N13 . . 84.25(16) ?
    N4 Cu2 N13 . . 95.70(15) ?
    N7 Cu2 N13 . . 155.42(15) ?
    N4 Cu2 N10 . . 147.54(15) ?
    C1 N1 Cu2 . . 174.0(4) ?
    Cu1 C1 N1 . . 177.9(4) ?
    Cu1 C2 N2 . . 176.5(4) ?
    Cu1 C3 N3 . . 176.1(4) ?
    C5 N4 Cu2 . . 108.3(3) ?
    C5 N4 H4A . . 110.0 ?
    Cu2 N4 H4A . . 110.0 ?
    C5 N4 H4B . . 110.0 ?
    Cu2 N4 H4B . . 110.0 ?
    H4A N4 H4B . . 108.4 ?
    N4 C5 C6 . . 107.1(4) ?
    N4 C5 H5A . . 110.3 ?
    C6 C5 H5A . . 110.3 ?
    N4 C5 H5B . . 110.3 ?
    C6 C5 H5B . . 110.3 ?
    H5A C5 H5B . . 108.5 ?
    N7 C6 C5 . . 110.1(4) ?
    N7 C6 H6A . . 109.6 ?
    C5 C6 H6A . . 109.6 ?
    N7 C6 H6B . . 109.6 ?
    C5 C6 H6B . . 109.6 ?
    H6A C6 H6B . . 108.1 ?
    C6 N7 C8 . . 115.0(4) ?
    C6 N7 Cu2 . . 110.0(3) ?
    C8 N7 Cu2 . . 103.4(3) ?
    C6 N7 H7 . . 109.4 ?
    C8 N7 H7 . . 109.4 ?
    Cu2 N7 H7 . . 109.4 ?
    N7 C8 C9 . . 107.4(4) ?
    N7 C8 H8A . . 110.2 ?
    C9 C8 H8A . . 110.2 ?
    N7 C8 H8B . . 110.2 ?
    C9 C8 H8B . . 110.2 ?
    H8A C8 H8B . . 108.5 ?
    C8 C9 N10 . . 110.6(4) ?
    C8 C9 H9A . . 109.5 ?
    N10 C9 H9A . . 109.5 ?
    C8 C9 H9B . . 109.5 ?
    N10 C9 H9B . . 109.5 ?
    H9A C9 H9B . . 108.1 ?
    C11 N10 C9 . . 115.3(4) ?
    C11 N10 Cu2 . . 103.8(3) ?
    C9 N10 Cu2 . . 108.3(3) ?
    C11 N10 H10 . . 109.7 ?
    C9 N10 H10 . . 109.7 ?
    Cu2 N10 H10 . . 109.7 ?
    N10 C11 C12 . . 107.7(4) ?
    N10 C11 H11A . . 110.2 ?
    C12 C11 H11A . . 110.2 ?
    N10 C11 H11B . . 110.2 ?
    C12 C11 H11B . . 110.2 ?
    H11A C11 H11B . . 108.5 ?
    N13 C12 C11 . . 109.0(4) ?
    N13 C12 H12A . . 109.9 ?
    C11 C12 H12A . . 109.9 ?
    N13 C12 H12B . . 109.9 ?
    C11 C12 H12B . . 109.9 ?
    H12A C12 H12B . . 108.3 ?
    C12 N13 Cu2 . . 109.1(3) ?
    C12 N13 H13A . . 109.9 ?
    Cu2 N13 H13A . . 109.9 ?
    C12 N13 H13B . . 109.9 ?
    Cu2 N13 H13B . . 109.9 ?
    H13A N13 H13B . . 108.3 ?
loop_
    _geom_torsion_atom_site_label_1
    _geom_torsion_atom_site_label_2
    _geom_torsion_atom_site_label_3
    _geom_torsion_atom_site_label_4
    _geom_torsion_site_symmetry_1
    _geom_torsion_site_symmetry_2
    _geom_torsion_site_symmetry_3
    _geom_torsion_site_symmetry_4
    _geom_torsion
    _geom_torsion_publ_flag
    N4 C5 C6 N7 . . . . 49.9(5) ?
    N7 C8 C9 N10 . . . . 51.7(6) ?
    N10 C11 C12 N13 . . . . 53.1(6) ?
loop_
    _geom_hbond_atom_site_label_D
    _geom_hbond_atom_site_label_H
    _geom_hbond_atom_site_label_A
    _geom_hbond_site_symmetry_A
    _geom_hbond_distance_DH
    _geom_hbond_distance_HA
    _geom_hbond_distance_DA
    _geom_hbond_angle_DHA
    N7 H7 N2 2_666 0.91 2.14 2.984(6) 154.4
    N10 H10 N3 2_656 0.91 2.28 3.178(6) 170.7
_iucr_refine_instructions_details
;
TITL Trien use .hkl file generated by XABS2 Nov 13, 2012
CELL 1.5407 7.363 8.741 11.492 77.84 73.78 83.18
ZERR 2 .003 .006 .006 0.03 .03 0.03
LATT 1
SFAC CU N C H
UNIT 4 14 18 36
L.S. 10
BOND $H
HTAB
EQIV  $1   -x+1, -y+1, -z+1
EQIV  $2   -x+1, -y, -z+1
HTAB  N7  N2_$1
HTAB  N10 N3_$2
CONF  N4 C5 C6 N7
CONF  N7 C8 C9 N10
CONF  N10 C11 C12 N13
MPLA 4  N4 N7 N10 N13 Cu2 N1
MPLA 3  Cu2 N4 N7 C5 C6
MPLA 3  Cu2 N7 N10 C8 C9
MPLA 3  Cu2 N10 N13 C11 C12
MPLA 3  C1 C2 C3 Cu1 N1 N2 N3 Cu2 N4 N13
SIZE 0.10 0.27 0.34
ACTA
OMIT 4 1 8
OMIT -1 5 7
REM These two reflections were observed near zero, but calculated higher
REM Assumed a miss set angle in the manual data collection
FMAP -2
PLAN 30
MORE 3
REM EXTI not needed with XABS2 data, as it refines to near zero
WGHT    0.035000    1.100000
FVAR       1.30091
CU1   1    0.400149    0.099590    0.664812    11.00000    0.03952    0.04093 =
         0.03663   -0.00293   -0.02013   -0.00877
CU2   1    0.094422    0.235615    0.296340    11.00000    0.03089    0.02982 =
         0.02791   -0.00489   -0.01199   -0.00155
N1    2    0.235167    0.169159    0.439456    11.00000    0.05237    0.04038 =
         0.04111   -0.00622   -0.02746   -0.00074
C1    3    0.298937    0.142423    0.520967    11.00000    0.04683    0.02820 =
         0.03931   -0.00536   -0.02004   -0.00679
N2    2    0.678717    0.323592    0.684704    11.00000    0.06441    0.05650 =
         0.06759   -0.01112   -0.03027   -0.01734
C2    3    0.569395    0.241852    0.679726    11.00000    0.03968    0.03777 =
         0.03584   -0.00393   -0.01677   -0.00379
N3    2    0.285509   -0.182430    0.874170    11.00000    0.05385    0.05663 =
         0.04380    0.00389   -0.01833   -0.00937
C3    3    0.322401   -0.075883    0.799721    11.00000    0.03433    0.04638 =
         0.03765   -0.00725   -0.01894   -0.00307
N4    2   -0.183974    0.232973    0.394470    11.00000    0.04096    0.03978 =
         0.03666   -0.01133   -0.00720   -0.00646
AFIX  23
H4A   4   -0.241009    0.159257    0.375840    11.00000   -1.20000
H4B   4   -0.192580    0.210354    0.475864    11.00000   -1.20000
AFIX   0
C5    3   -0.276562    0.388217    0.362469    11.00000    0.03326    0.04971 =
         0.04995   -0.01454   -0.00893    0.00043
AFIX  23
H5A   4   -0.396185    0.401039    0.423142    11.00000   -1.50000
H5B   4   -0.301149    0.400581    0.282251    11.00000   -1.50000
AFIX   0
C6    3   -0.143414    0.508264    0.360470    11.00000    0.04997    0.04265 =
         0.05790   -0.02020   -0.01708    0.00652
AFIX  23
H6A   4   -0.189674    0.611862    0.326448    11.00000   -1.50000
H6B   4   -0.138841    0.508537    0.443966    11.00000   -1.50000
AFIX   0
N7    2    0.046951    0.471539    0.285660    11.00000    0.04367    0.03415 =
         0.04509   -0.00458   -0.02055   -0.00906
AFIX  13
H7    4    0.134331    0.507964    0.313797    11.00000   -1.20000
AFIX   0
C8    3    0.079286    0.531966    0.152359    11.00000    0.06155    0.03883 =
         0.05305    0.00875   -0.02628   -0.00723
AFIX  23
H8A   4    0.073913    0.645677    0.135890    11.00000   -1.50000
H8B   4   -0.017128    0.498552    0.122045    11.00000   -1.50000
AFIX   0
C9    3    0.268257    0.468902    0.090927    11.00000    0.04978    0.06836 =
         0.04739    0.01247   -0.00895   -0.02276
AFIX  23
H9A   4    0.364855    0.516482    0.111544    11.00000   -1.50000
H9B   4    0.287258    0.495020    0.002214    11.00000   -1.50000
AFIX   0
N10   2    0.287047    0.296803    0.129888    11.00000    0.02986    0.06025 =
         0.03607    0.00173   -0.00936    0.00030
AFIX  13
H10   4    0.406414    0.266862    0.137627    11.00000   -1.20000
AFIX   0
C11   3    0.239461    0.205498    0.050059    11.00000    0.06252    0.07714 =
         0.03342   -0.01280   -0.01284    0.00601
AFIX  23
H11A  4    0.334480    0.215127   -0.028511    11.00000   -1.50000
H11B  4    0.117478    0.243802    0.034857    11.00000   -1.50000
AFIX   0
C12   3    0.232923    0.037789    0.114655    11.00000    0.08229    0.06275 =
         0.04944   -0.03152   -0.02778    0.02469
AFIX  23
H12A  4    0.187815   -0.024007    0.068752    11.00000   -1.50000
H12B  4    0.359005   -0.004168    0.119874    11.00000   -1.50000
AFIX   0
N13   2    0.103257    0.028863    0.240763    11.00000    0.03656    0.04125 =
         0.05181   -0.01501   -0.01918    0.00398
AFIX  23
H13A  4    0.145037   -0.049612    0.293392    11.00000   -1.20000
H13B  4   -0.013742    0.009245    0.240237    11.00000   -1.20000
HKLF 4
REM  Trien use .hkl file generated by XABS2 Nov 13, 2012
REM R1 =  0.0386 for   1975 Fo > 4sig(Fo)  and  0.0402 for all   2060 data
REM    163 parameters refined using      0 restraints
END
WGHT      0.0327      1.1261
REM Highest difference peak  0.520,  deepest hole -0.480,  1-sigma level  0.103
Q1    1   0.4728  0.0319  0.6114  11.00000  0.05    0.52
Q2    1   0.1226  0.3344  0.2763  11.00000  0.05   -0.48
Q3    1   0.0003  0.3076  0.3816  11.00000  0.05    0.45
Q4    1   0.2159  0.1586  0.2273  11.00000  0.05    0.44
Q5    1   0.0033  0.1007  0.2763  11.00000  0.05    0.41
Q6    1   0.4741 -0.1174  0.6951  11.00000  0.05   -0.41
Q7    1   0.3930  0.1287  0.5810  11.00000  0.05    0.41
Q8    1   0.2636  0.1985  0.7296  11.00000  0.05    0.40
Q9    1   0.4619  0.2556  0.1204  11.00000  0.05   -0.39
Q10   1  -0.2513  0.0263  0.3277  11.00000  0.05    0.39
Q11   1   0.4329  0.0525  0.7399  11.00000  0.05    0.38
Q12   1  -0.3041  0.6976  0.3171  11.00000  0.05   -0.38
Q13   1   0.2009  0.0175  0.3214  11.00000  0.05   -0.37
Q14   1  -0.3368  0.0534  0.5610  11.00000  0.05   -0.37
Q15   1   0.4744  0.2463  0.6997  11.00000  0.05    0.36
Q16   1   0.2364  0.0444  0.2672  11.00000  0.05   -0.35
Q17   1   0.2048  0.3699  0.3236  11.00000  0.05    0.35
Q18   1   0.3345  0.1460  0.4640  11.00000  0.05    0.34
Q19   1   0.5231  0.1941  0.2038  11.00000  0.05   -0.33
Q20   1   0.2941  0.0038  0.7695  11.00000  0.05    0.32
Q21   1   0.3763  0.1812  0.2202  11.00000  0.05   -0.32
Q22   1  -0.2050  0.6633  0.4542  11.00000  0.05   -0.32
Q23   1   0.0796  0.1191  0.3374  11.00000  0.05   -0.32
Q24   1   0.4193  0.2163  0.6316  11.00000  0.05   -0.31
Q25   1   0.1141  0.2013  0.3988  11.00000  0.05    0.31
Q26   1  -0.0314 -0.0576  0.4029  11.00000  0.05   -0.30
Q27   1   0.3968  0.2487  0.4637  11.00000  0.05   -0.30
Q28   1   0.2218 -0.0972  0.8532  11.00000  0.05    0.29
Q29   1   0.2126 -0.1729  0.8076  11.00000  0.05   -0.29
Q30   1   0.1742  0.1601  0.5413  11.00000  0.05    0.29
;
data_global
_journal_date_recd_electronic     2012-11-03
_journal_date_accepted     2012-11-20
_journal_name_full     'Acta Crystallographica, Section E'
_journal_year     2012
_journal_volume     68
_journal_issue     12
_journal_page_first     m1532
_journal_page_last     m1533
_journal_paper_category     QM
_journal_paper_doi     10.1107/S1600536812047745
_journal_coeditor_code     LH5552
_publ_contact_author_name     'Peter W. R. Corfield'
_publ_contact_author_address
;
Department of Chemistry
Fordham University
441 East Fordham Road
Bronx, NY 10458
USA
;
_publ_contact_author_email     pcorfield@fordham.edu
_publ_contact_author_fax     '01(718)8174432'
_publ_contact_author_phone     '01(718)8174454'
_publ_section_title
;\
[(Triethylenetetramine)copper(II)]-\m-cyanido-\k^2^<i>N</i>:<i>C</i>-\
[bis(cyanido-\k<i>C</i>)copper(I)]
;
loop_
    _publ_author_name
    _publ_author_footnote
    _publ_author_address
    'Corfield, Peter W. R.' ?
;
Department of Chemistry
Fordham University
441 East Fordham Road
Bronx, NY 10458
USA
;
    'Grillo, Scott A.' ?
;
The King's College,
Briarcliff Manor, NY 10510
USA
;
    'Umstott, Nancy S.'
;
The King's College is currently at: 52 Broadway, New York, NY 10004, USA.
;
;
The King's College,
Briarcliff Manor, NY 10510
USA
;
