# Supplementary material for: [(Triethyl­ene­tetra­mine)copper(II)]-μ-cyanido-κ2 N:C-[bis(cyanido-κC)copper(I)]
Source: Acta Crystallogr Sect E Struct Rep Online. 2012 Nov 24;68(Pt 12):m1532–3. doi: 10.1107/S1600536812047745 (PMC3588776; doi:10.1107/S1600536812047745)
Supplement: Supplementary file 2 [file e-68-m1532-Isup2.hkl]

# 
# h,k,l, Fc-squared, Fo-squared, sigma(Fo-squared) and status flag 
# 
data_I
_shelx_title ' Trien use .hkl file generated by XABS2 Nov 13, 2012' 
_shelx_refln_list_code          4 
_shelx_F_calc_maximum      107.50 
_exptl_crystal_F_000       358.00 
_reflns_d_resolution_high  0.8897 
 
loop_ 
 _symmetry_equiv_pos_as_xyz 
 'x, y, z' 
 '-x, -y, -z' 
 
_cell_length_a     7.3630 
_cell_length_b     8.7410 
_cell_length_c    11.4920 
_cell_angle_alpha  77.840 
_cell_angle_beta   73.780 
_cell_angle_gamma  83.180 
 
_shelx_F_squared_multiplier     1.000 
 
loop_ 
 _refln_index_h 
 _refln_index_k 
 _refln_index_l 
 _refln_F_squared_calc 
 _refln_F_squared_meas 
 _refln_F_squared_sigma 
 _refln_observed_status 
   1   0   0      437.34      390.45     23.93 o 
   2   0   0     1554.30     1650.44    100.89 o 
   3   0   0      371.95      379.52     23.55 o 
   4   0   0     1044.25      994.47     61.54 o 
   5   0   0      266.24      250.56     16.41 o 
   6   0   0     1215.24     1196.49     72.96 o 
   7   0   0        6.76        5.44      1.27 o 
  -7   1   0      459.70      439.69     26.55 o 
  -6   1   0      139.09      139.70      8.78 o 
  -5   1   0      659.62      643.69     39.71 o 
  -4   1   0       25.18       24.35      4.22 o 
  -3   1   0     2154.00     2047.74    125.62 o 
  -2   1   0      482.28      507.59     31.11 o 
  -1   1   0        9.66       18.23      1.57 o 
   0   1   0     1190.26     1060.41     65.24 o 
   1   1   0     7582.17     8250.62    513.80 o 
   2   1   0      811.04      836.01     51.17 o 
   3   1   0     1848.90     1611.32     98.48 o 
   4   1   0     1292.55     1177.42     72.61 o 
   5   1   0       50.56       49.62      4.47 o 
   6   1   0      104.76       93.37      5.96 o 
   7   1   0      479.24      496.42     29.96 o 
  -7   2   0       88.76       87.23      5.47 o 
  -6   2   0      265.23      247.94     15.22 o 
  -5   2   0      618.72      592.00     36.18 o 
  -4   2   0       26.99       53.32      5.71 o 
  -3   2   0     1574.40     1626.02     99.95 o 
  -2   2   0      273.38      288.71     17.99 o 
  -1   2   0     1346.80     1565.31     95.70 o 
   0   2   0      461.31      408.47     25.37 o 
   1   2   0     3096.70     4387.62    268.25 o 
   2   2   0     1869.13     2366.12    144.42 o 
   3   2   0      453.63      429.73     26.73 o 
   4   2   0      198.13      203.37     13.44 o 
   5   2   0      337.94      322.00     20.39 o 
   6   2   0        5.55        5.24      1.24 o 
   7   2   0      400.33      379.77     22.97 o 
  -7   3   0        9.24       13.53      1.28 o 
  -6   3   0      495.83      488.77     29.50 o 
  -5   3   0       25.28       30.44      2.32 o 
  -4   3   0     1189.04     1216.52     75.31 o 
  -3   3   0       29.33       39.15      4.77 o 
  -2   3   0     2735.52     2747.00    168.39 o 
  -1   3   0       81.65       85.97      5.83 o 
   0   3   0     2658.47     2235.02    138.13 o 
   1   3   0      252.30      340.16     21.83 o 
   2   3   0     3208.13     4037.29    246.87 o 
   3   3   0        3.29       12.66      3.15 o 
   4   3   0     2026.04     2307.60    141.74 o 
   5   3   0        2.06        1.42      1.03 o 
   6   3   0       35.88       31.75      2.41 o 
   7   3   0        0.34        1.02      1.08 o 
  -6   4   0       24.09       20.60      1.68 o 
  -5   4   0      536.91      521.18     31.91 o 
  -4   4   0      456.92      480.42     29.40 o 
  -3   4   0      227.27      213.62     14.52 o 
  -2   4   0       65.23       55.76      5.51 o 
  -1   4   0     4406.51     4178.85    255.92 o 
   0   4   0     1213.82      997.65     61.44 o 
   1   4   0     4145.84     5239.94    320.68 o 
   2   4   0     1222.32     1555.40     95.58 o 
   3   4   0     1153.91     1572.50     96.75 o 
   4   4   0      104.98      106.81      7.38 o 
   5   4   0      755.29      865.34     52.81 o 
   6   4   0       93.44      100.99      6.30 o 
   7   4   0       10.06        7.56      1.19 o 
  -6   5   0       46.63       47.53      3.11 o 
  -5   5   0       94.06       98.66      6.16 o 
  -4   5   0      760.71      780.72     47.68 o 
  -3   5   0       27.02       24.42      1.93 o 
  -2   5   0      241.85      223.59     15.15 o 
  -1   5   0     1945.21     1848.36    113.71 o 
   0   5   0      215.34      181.99     12.16 o 
   1   5   0      270.49      264.22     17.02 o 
   2   5   0     1196.76     1511.09     93.05 o 
   3   5   0     1458.41     1654.83    103.75 o 
   4   5   0       45.99       47.64      3.22 o 
   5   5   0      499.02      518.86     31.78 o 
   6   5   0       42.76       43.05      2.92 o 
   7   5   0       17.05       16.85      1.47 o 
  -5   6   0        0.07       -0.31      0.99 o 
  -4   6   0      612.56      605.86     36.53 o 
  -3   6   0       50.45       56.30      3.79 o 
  -2   6   0       89.14      107.77      6.81 o 
  -1   6   0       10.42       12.03      1.35 o 
   0   6   0      692.38      583.72     37.24 o 
   1   6   0      180.71      152.81     10.15 o 
   2   6   0     2150.29     2064.32    125.72 o 
   3   6   0       10.52       13.14      1.51 o 
   4   6   0      251.15      287.60     17.71 o 
   5   6   0        8.70       10.65      1.34 o 
   6   6   0      273.44      276.50     16.79 o 
  -5   7   0       17.73       15.79      1.34 o 
  -4   7   0       26.66       31.02      2.23 o 
  -3   7   0      388.59      388.80     23.52 o 
  -2   7   0        5.84        8.33      1.32 o 
  -1   7   0      210.58      233.12     14.41 o 
   0   7   0      467.95      503.04     30.79 o 
   1   7   0        2.69       20.53      1.77 o 
   2   7   0      126.25      130.45      8.23 o 
   3   7   0      955.52      948.57     57.53 o 
   4   7   0      225.56      257.69     15.67 o 
   5   7   0        6.40        4.96      1.18 o 
  -3   8   0      388.08      345.52     20.92 o 
  -2   8   0       90.54       93.70      5.88 o 
  -1   8   0        4.77        6.09      1.15 o 
   0   8   0      246.57      241.37     14.70 o 
   1   8   0      201.38      193.08     11.80 o 
   2   8   0       34.83       28.62      2.20 o 
   3   8   0      174.17      170.35     10.46 o 
   4   8   0      123.33      118.95      7.38 o 
  -2   9   0      356.24      339.75     20.55 o 
  -1   9   0       33.35       30.11      2.19 o 
   0   9   0      161.22      146.23      9.01 o 
   1   9   0       17.38       17.64      1.59 o 
   2   9   0       10.30       17.58      1.67 o 
   3   9   0        0.31        1.26      0.99 o 
  -2  -9   1      308.09      314.69     19.09 o 
  -1  -9   1       94.03       79.42      5.05 o 
   0  -9   1       40.82       39.64      2.72 o 
   1  -9   1       18.32       18.88      1.58 o 
  -4  -8   1       27.74       24.50      1.91 o 
  -3  -8   1        0.02        2.00      1.12 o 
  -2  -8   1      130.15      117.72      7.35 o 
  -1  -8   1      258.37      232.82     14.19 o 
   0  -8   1       43.20       36.16      2.56 o 
   1  -8   1      223.91      211.49     12.90 o 
   2  -8   1       98.84       97.48      6.09 o 
   3  -8   1        4.42        5.77      1.06 o 
  -5  -7   1      233.54      235.35     14.31 o 
  -4  -7   1       95.62      103.06      6.44 o 
  -3  -7   1      148.20      145.56      8.98 o 
  -2  -7   1        2.25       -1.02      1.35 o 
  -1  -7   1      443.63      413.57     25.37 o 
   0  -7   1       58.79       59.83      3.97 o 
   1  -7   1      249.73      249.77     15.41 o 
   2  -7   1      128.02      130.32      8.12 o 
   3  -7   1      246.00      230.86     14.06 o 
   4  -7   1       10.22       10.64      1.25 o 
   5  -7   1      279.09      273.91     16.57 o 
  -6  -6   1       92.84       90.74      5.68 o 
  -5  -6   1        4.63        6.87      1.22 o 
  -4  -6   1      651.03      690.59     42.11 o 
  -3  -6   1      107.44      111.28      7.04 o 
  -2  -6   1      218.17      228.17     14.09 o 
  -1  -6   1        1.15        0.61      2.23 o 
   0  -6   1     1769.41     1626.12    100.24 o 
   1  -6   1        8.25        9.53      1.22 o 
   2  -6   1      900.66      905.40     55.24 o 
   3  -6   1       41.09       45.84      3.18 o 
   4  -6   1      215.14      213.02     12.98 o 
   5  -6   1        0.20       -0.15      0.87 o 
  -6  -5   1       14.93       12.92      1.41 o 
  -5  -5   1      112.60      111.93      6.96 o 
  -4  -5   1      557.38      600.62     36.72 o 
  -3  -5   1     2365.17     2489.92    153.26 o 
  -2  -5   1      131.88      148.02     10.41 o 
  -1  -5   1      285.34      242.89     15.89 o 
   0  -5   1     1590.20     1345.81     82.97 o 
   1  -5   1       86.86      109.64      8.30 o 
   2  -5   1       42.97       39.69      5.42 o 
   3  -5   1     1719.76     1768.56    107.73 o 
   4  -5   1      283.33      270.59     16.67 o 
   5  -5   1        2.57        3.04      1.03 o 
   6  -5   1       97.53      101.29      6.28 o 
  -7  -4   1      159.90      160.71      9.83 o 
  -6  -4   1       42.48       42.58      2.90 o 
  -5  -4   1       79.73       95.43      6.09 o 
  -4  -4   1      204.27      237.23     14.61 o 
  -3  -4   1     3710.99     4515.37    276.67 o 
  -2  -4   1      440.55      568.44     35.40 o 
  -1  -4   1      390.31      392.05     24.51 o 
   0  -4   1      218.32      167.39     10.90 o 
   1  -4   1     2823.92     2815.28    172.61 o 
   2  -4   1       96.65       83.81      6.86 o 
   3  -4   1     1710.12     1585.46     97.82 o 
   4  -4   1      100.23       89.00      5.67 o 
   5  -4   1       43.05       -2.05      2.05 o 
   6  -4   1        9.36       10.44      1.23 o 
   7  -4   1      337.57      320.54     19.37 o 
  -7  -3   1       25.68       35.00      2.45 o 
  -6  -3   1      514.08      516.70     31.19 o 
  -5  -3   1       44.39       47.29      3.21 o 
  -4  -3   1       47.68       52.40      5.75 o 
  -3  -3   1       27.46       32.41      4.02 o 
  -2  -3   1     3571.87     4063.64    248.77 o 
  -1  -3   1      494.55      537.25     33.14 o 
   0  -3   1     1448.45     1172.43     71.83 o 
   1  -3   1     1572.01     1585.45     96.91 o 
   2  -3   1      382.50      397.57     24.97 o 
   3  -3   1       11.83       22.08      4.25 o 
   4  -3   1     2258.94     2285.04    140.59 o 
   5  -3   1      219.92      243.04     15.00 o 
   6  -3   1      213.05      211.75     12.90 o 
   7  -3   1       15.52       16.62      1.46 o 
  -7  -2   1       21.20       25.33      1.97 o 
  -6  -2   1      157.69      169.89     10.49 o 
  -5  -2   1      537.57      577.97     35.32 o 
  -4  -2   1       15.00       20.60      4.09 o 
  -3  -2   1     2057.46     1874.97    115.06 o 
  -2  -2   1     2335.70     2333.46    142.87 o 
  -1  -2   1     4067.55     3941.79    240.74 o 
   0  -2   1      101.18      118.88      7.44 o 
   1  -2   1     1530.50     1506.01     92.01 o 
   2  -2   1      162.83      158.82     10.18 o 
   3  -2   1      226.20      234.94     15.21 o 
   4  -2   1      231.46      187.04     12.78 o 
   5  -2   1      851.54      827.12     50.48 o 
   6  -2   1        2.18        1.66      1.21 o 
   7  -2   1      297.08      289.26     17.53 o 
  -7  -1   1      169.34      185.57     11.34 o 
  -6  -1   1       99.71      102.95      6.55 o 
  -5  -1   1     1807.61     1631.90    100.55 o 
  -4  -1   1      161.85      138.55      9.73 o 
  -3  -1   1      346.37       38.31      3.60 o 
  -2  -1   1      415.78      405.55     24.91 o 
  -1  -1   1     4086.32     4119.35    251.28 o 
   0  -1   1     1074.90     1008.87     62.17 o 
   1  -1   1    10617.09    13158.68    804.36 o 
   2  -1   1     5253.06     5859.72    360.81 o 
   3  -1   1      374.39      394.33     24.28 o 
   4  -1   1        0.53       13.81      3.92 o 
   5  -1   1     1744.73     1606.07     98.30 o 
   6  -1   1       57.22       53.11      3.58 o 
   7  -1   1        3.90        6.69      1.13 o 
  -7   0   1       26.73       30.64      2.20 o 
  -6   0   1       39.55       38.66      2.78 o 
  -5   0   1       22.39       23.54      3.07 o 
  -4   0   1     3913.74     3853.91    236.62 o 
  -3   0   1      985.77     1043.29     64.37 o 
  -2   0   1     4248.48     4062.45    248.16 o 
  -1   0   1      719.18      721.58     44.20 o 
   0   0   1     1680.78     1862.44    113.88 o 
   1   0   1      189.61      191.55     11.86 o 
   2   0   1    10507.39    11135.34    681.94 o 
   3   0   1      222.12      223.30     14.03 o 
   4   0   1      389.03      389.58     24.65 o 
   5   0   1      751.27      717.48     44.93 o 
   6   0   1      470.06      447.42     27.41 o 
   7   0   1       21.86       16.18      1.54 o 
   8   0   1      335.48      330.75     20.00 o 
  -7   1   1      144.61      148.61      9.12 o 
  -6   1   1       43.10       46.04      3.17 o 
  -5   1   1      543.54      543.21     33.24 o 
  -4   1   1        1.43        3.72      4.03 o 
  -3   1   1     1436.01     1473.67     90.57 o 
  -2   1   1     3087.05     3574.48    220.89 o 
  -1   1   1     4509.42     4950.64    302.17 o 
   0   1   1     4690.75     5148.12    313.16 o 
   1   1   1     1182.99     1081.87     68.35 o 
   2   1   1     1557.48     1583.21     97.66 o 
   3   1   1     2408.97     2149.62    131.29 o 
   4   1   1      187.27      202.66     13.27 o 
   5   1   1     1297.75     1298.30     80.31 o 
   6   1   1      924.94      893.71     54.54 o 
   7   1   1        3.15        4.00      1.09 o 
   8   1   1       31.64       33.36      2.30 o 
  -7   2   1      221.45      223.81     13.61 o 
  -6   2   1        0.14       -0.55      1.06 o 
  -5   2   1      142.50      134.01      8.43 o 
  -4   2   1      474.33      429.11     27.31 o 
  -3   2   1     1097.37      982.84     60.76 o 
  -2   2   1     1887.37     2000.08    123.15 o 
  -1   2   1     7317.11     8100.17    495.62 o 
   0   2   1     1049.97     1099.54     66.91 o 
   1   2   1     2054.80     2056.53    127.56 o 
   2   2   1      711.52      790.79     49.59 o 
   3   2   1     1614.59     1656.84    101.64 o 
   4   2   1        2.44       -0.07      3.16 o 
   5   2   1      470.16      440.08     27.44 o 
   6   2   1      640.23      652.97     39.90 o 
   7   2   1      263.99      280.67     17.04 o 
   8   2   1        1.12        1.78      0.84 o 
  -7   3   1       25.55       26.61      1.91 o 
  -6   3   1      621.45      594.95     35.88 o 
  -5   3   1       14.97       21.70      1.88 o 
  -4   3   1      789.10      841.73     51.92 o 
  -3   3   1      520.19      526.44     33.10 o 
  -2   3   1      364.06      348.60     21.96 o 
  -1   3   1      200.73      213.51     13.57 o 
   0   3   1     6063.35     6784.78    416.41 o 
   1   3   1      254.97      219.85     13.93 o 
   2   3   1      196.12      172.86     11.22 o 
   3   3   1        0.21        3.60      2.31 o 
   4   3   1     2530.45     3020.63    185.27 o 
   5   3   1      150.43      140.72      8.76 o 
   6   3   1      215.97      242.45     14.97 o 
   7   3   1       11.42        9.88      1.26 o 
  -6   4   1      292.11      276.17     16.75 o 
  -5   4   1      441.83      423.94     25.95 o 
  -4   4   1      406.76      418.29     25.62 o 
  -3   4   1     2604.44     2578.82    158.48 o 
  -2   4   1       51.33       69.63      6.16 o 
  -1   4   1      459.90      422.15     26.40 o 
   0   4   1     2550.61     2337.16    143.26 o 
   1   4   1     6665.80     6559.64    401.31 o 
   2   4   1      537.54      691.60     42.72 o 
   3   4   1      379.92      421.56     26.49 o 
   4   4   1      971.18     1292.32     79.78 o 
   5   4   1        3.06        7.89      1.21 o 
   6   4   1       64.38       75.89      4.81 o 
   7   4   1      373.28      405.15     24.50 o 
  -6   5   1       71.68       65.85      4.18 o 
  -5   5   1      429.66      424.87     25.67 o 
  -4   5   1       60.30       67.86      4.47 o 
  -3   5   1      325.10      344.45     21.13 o 
  -2   5   1      138.43      129.94      9.70 o 
  -1   5   1      231.46      199.51     13.44 o 
   0   5   1      739.84      698.51     43.43 o 
   1   5   1     4392.06     4405.38    269.84 o 
   2   5   1      201.64      211.85     13.93 o 
   3   5   1      233.53      311.48     20.11 o 
   4   5   1      518.03      568.94     34.76 o 
   5   5   1      807.36      893.77     54.55 o 
   6   5   1        0.12        0.85      1.05 o 
   7   5   1      398.61      415.37     25.08 o 
  -5   6   1       22.26       22.07      1.79 o 
  -4   6   1       50.84       47.97      3.21 o 
  -3   6   1       15.88       15.85      1.61 o 
  -2   6   1      703.05      801.57     48.93 o 
  -1   6   1       26.41       34.89      3.37 o 
   0   6   1      266.26      225.15     15.11 o 
   1   6   1      392.36      353.33     22.66 o 
   2   6   1     1682.21     1684.69    103.93 o 
   3   6   1       12.96       14.46      1.45 o 
   4   6   1      595.35      652.39     39.87 o 
   5   6   1       99.22      107.47      6.68 o 
   6   6   1      140.80      154.78      9.51 o 
  -4   7   1      162.71      167.97     10.29 o 
  -3   7   1       55.42       61.91      4.01 o 
  -2   7   1      143.66      159.32      9.95 o 
  -1   7   1      755.46      859.60     52.48 o 
   0   7   1        2.20        0.48      1.19 o 
   1   7   1      377.25      385.32     23.63 o 
   2   7   1      549.66      541.99     33.18 o 
   3   7   1      167.22      165.10     10.33 o 
   4   7   1        0.40        0.11      1.13 o 
   5   7   1      152.04      168.81     10.36 o 
   6   7   1        2.82        2.25      0.94 o 
  -3   8   1      220.47      215.78     13.14 o 
  -2   8   1      126.72      125.41      7.77 o 
  -1   8   1      323.80      329.13     19.95 o 
   0   8   1      250.80      245.31     14.93 o 
   1   8   1      157.17      142.41      8.78 o 
   2   8   1       31.26       26.92      2.10 o 
   3   8   1      669.77      634.14     38.24 o 
   4   8   1        1.07        2.92      1.13 o 
   5   8   1      124.66      141.90      8.72 o 
  -2   9   1        2.16        2.35      0.96 o 
  -1   9   1        4.19        3.02      1.10 o 
   0   9   1      308.97      311.25     18.88 o 
   1   9   1       46.10       49.89      3.34 o 
   2   9   1      241.76      187.40     11.48 o 
  -1  -9   2        0.04        1.26      1.04 o 
   0  -9   2      438.49      389.58     23.56 o 
   1  -9   2       50.24       41.63      2.79 o 
  -3  -8   2      193.20      190.06     11.62 o 
  -2  -8   2      151.95      145.73      9.00 o 
  -1  -8   2       25.12       29.80      2.27 o 
   0  -8   2      165.79      154.73      9.52 o 
   1  -8   2      140.14      123.35      7.63 o 
   2  -8   2       14.07       15.94      1.49 o 
   3  -8   2      151.35      147.68      9.05 o 
  -5  -7   2      319.28      280.45     17.01 o 
  -4  -7   2       48.30       42.76      2.93 o 
  -3  -7   2       73.78       79.41      5.06 o 
  -2  -7   2       46.11       35.00      2.53 o 
  -1  -7   2       36.80       39.58      2.88 o 
   0  -7   2      215.66      213.78     13.25 o 
   1  -7   2      859.41      837.14     50.86 o 
   2  -7   2       63.82       61.09      3.98 o 
   3  -7   2       33.66       33.57      2.40 o 
   4  -7   2       42.43       44.81      3.00 o 
  -5  -6   2       27.48       26.94      2.07 o 
  -4  -6   2      206.13      220.10     13.43 o 
  -3  -6   2       10.43       12.27      1.54 o 
  -2  -6   2     1479.37     1476.37     89.99 o 
  -1  -6   2       31.57       33.24      2.43 o 
   0  -6   2       66.90       61.35      4.02 o 
   1  -6   2       67.22       62.44      4.09 o 
   2  -6   2      922.60      917.37     55.98 o 
   3  -6   2       99.93      105.00      6.67 o 
   4  -6   2      349.41      355.16     21.50 o 
   5  -6   2        6.49        5.59      1.10 o 
  -6  -5   2        0.39        1.51      1.02 o 
  -5  -5   2      358.10      356.18     21.56 o 
  -4  -5   2      630.41      662.12     40.48 o 
  -3  -5   2        3.05        5.13      1.17 o 
  -2  -5   2      520.87      530.39     32.97 o 
  -1  -5   2     1185.47     1099.02     68.02 o 
   0  -5   2        3.26        1.47      3.65 o 
   1  -5   2     1029.19      974.13     60.47 o 
   2  -5   2     2066.02     1975.80    121.24 o 
   3  -5   2      172.42      174.74     10.85 o 
   4  -5   2       36.62       38.82      2.81 o 
   5  -5   2      369.45      369.41     22.35 o 
   6  -5   2       52.47       51.71      3.36 o 
  -6  -4   2        4.27        7.00      1.10 o 
  -5  -4   2      442.13      469.15     28.62 o 
  -4  -4   2      216.06      242.48     14.95 o 
  -3  -4   2      629.32      678.29     42.41 o 
  -2  -4   2       53.13       53.28      5.19 o 
  -1  -4   2     1837.51     1709.72    105.10 o 
   0  -4   2      191.23      181.62     11.94 o 
   1  -4   2     1369.27     1458.35     89.82 o 
   2  -4   2      192.30      198.79     13.43 o 
   3  -4   2     2378.67     2263.03    139.25 o 
   4  -4   2      104.45      100.35      6.36 o 
   5  -4   2      697.08      780.72     47.68 o 
   6  -4   2        0.69        1.33      1.00 o 
   7  -4   2        6.05        8.75      1.00 o 
  -7  -3   2        9.50       12.81      1.25 o 
  -6  -3   2       57.60       57.72      3.78 o 
  -5  -3   2      306.05      324.39     19.94 o 
  -4  -3   2     2151.99     2149.41    131.77 o 
  -3  -3   2      341.75      361.25     23.01 o 
  -2  -3   2       18.15       40.63      4.07 o 
  -1  -3   2       13.11        2.30      2.29 o 
   0  -3   2     1255.60     1067.64     65.35 o 
   1  -3   2      142.48      173.27     10.95 o 
   2  -3   2     3860.91     3895.05    238.64 o 
   3  -3   2       89.49       66.66      6.17 o 
   4  -3   2      467.17      456.73     29.15 o 
   5  -3   2        4.91        5.58      1.21 o 
   6  -3   2      424.71      455.54     27.51 o 
   7  -3   2       46.76       44.69      2.96 o 
  -7  -2   2      246.66      254.21     15.43 o 
  -6  -2   2      387.86      401.46     24.28 o 
  -5  -2   2        0.12        1.88      1.13 o 
  -4  -2   2      461.66      438.64     27.84 o 
  -3  -2   2     3179.11     2957.13    181.33 o 
  -2  -2   2      298.32      251.63     15.90 o 
  -1  -2   2      238.65      251.24     15.62 o 
   0  -2   2     1812.18     1749.50    107.09 o 
   1  -2   2     3556.84     3860.87    236.62 o 
   2  -2   2      319.52      356.36     22.06 o 
   3  -2   2     2243.85     2378.95    146.00 o 
   4  -2   2      789.61      742.03     46.28 o 
   5  -2   2       32.51       25.43      2.04 o 
   6  -2   2      311.00      305.29     18.78 o 
   7  -2   2      467.20      445.66     26.91 o 
  -7  -1   2       42.74       49.12      3.24 o 
  -6  -1   2      259.61      248.82     15.13 o 
  -5  -1   2       75.92       77.71      5.00 o 
  -4  -1   2       78.50       73.29      6.90 o 
  -3  -1   2     7848.74     7668.03    469.22 o 
  -2  -1   2      129.81      107.07      6.90 o 
  -1  -1   2     2230.45     2276.99    139.03 o 
   0  -1   2       55.43       89.68      5.76 o 
   1  -1   2     1577.85     1663.74    101.86 o 
   2  -1   2      712.42      821.88     50.05 o 
   3  -1   2     2265.56     2410.93    147.86 o 
   4  -1   2     1100.27     1163.92     71.89 o 
   5  -1   2      157.06      161.84     10.50 o 
   6  -1   2       36.84       34.27      2.52 o 
   7  -1   2      825.64      799.16     48.25 o 
   8  -1   2        0.13        0.44      0.80 o 
  -7   0   2        1.13       -0.07      0.98 o 
  -6   0   2      530.30      555.71     33.84 o 
  -5   0   2      163.10      152.12      9.48 o 
  -4   0   2      118.22      122.91      9.18 o 
  -3   0   2       75.52       75.45      5.86 o 
  -2   0   2     5825.58     5764.93    352.60 o 
  -1   0   2      425.24      435.71     26.80 o 
   0   0   2     6556.88     7229.31    441.31 o 
   1   0   2     6666.92     6757.57    413.22 o 
   2   0   2      450.33      539.23     33.08 o 
   3   0   2       58.68       57.35      3.86 o 
   4   0   2     6134.56     6049.93    370.87 o 
   5   0   2      307.25      299.51     19.51 o 
   6   0   2       91.99       97.82      6.21 o 
   7   0   2      141.21      153.24      9.41 o 
   8   0   2      229.61      228.28     13.85 o 
  -7   1   2       12.73       15.99      1.44 o 
  -6   1   2      245.62      251.31     15.28 o 
  -5   1   2      211.81      225.15     13.94 o 
  -4   1   2      140.06      106.87      8.40 o 
  -3   1   2     1948.01     1951.59    119.84 o 
  -2   1   2     3510.05     3693.41    226.90 o 
  -1   1   2     4719.91     5402.89    331.03 o 
   0   1   2     1156.21     1254.05     76.60 o 
   1   1   2     7720.81     6864.65    417.57 o 
   2   1   2     5699.64     5723.14    353.28 o 
   3   1   2       20.50       34.91      2.59 o 
   4   1   2     2290.67     2065.25    126.85 o 
   5   1   2      361.15      358.83     23.12 o 
   6   1   2       90.77       92.56      5.90 o 
   7   1   2      455.58      478.27     28.87 o 
   8   1   2      159.91      168.13     10.26 o 
  -7   2   2      101.95       80.58      5.05 o 
  -6   2   2       42.00       33.95      2.42 o 
  -5   2   2      432.13      433.51     26.57 o 
  -4   2   2      105.13       98.15      8.10 o 
  -3   2   2      210.05      190.27     12.80 o 
  -2   2   2      241.18      256.71     16.23 o 
  -1   2   2     5077.74     5150.69    314.82 o 
   0   2   2     1876.06     2142.38    131.50 o 
   1   2   2        8.39        2.85      0.44 o 
   2   2   2      208.70      202.72     12.97 o 
   3   2   2      655.31      714.15     44.04 o 
   4   2   2      125.66      140.98      9.62 o 
   5   2   2     2214.09     2217.11    136.35 o 
   6   2   2      112.68      110.43      6.97 o 
   7   2   2       13.83       15.14      1.47 o 
   8   2   2       12.31       14.38      1.32 o 
  -7   3   2        0.04        2.67      0.80 o 
  -6   3   2       21.94       28.02      2.08 o 
  -5   3   2        4.12        2.07      1.28 o 
  -4   3   2     1949.71     1888.85    115.77 o 
  -3   3   2       15.28       20.52      5.32 o 
  -2   3   2     2739.24     2719.10    166.73 o 
  -1   3   2      454.49      553.90     33.76 o 
   0   3   2     3517.48     3919.22    239.85 o 
   1   3   2        7.21        6.67      0.91 o 
   2   3   2      755.41      649.95     41.45 o 
   3   3   2      200.82      306.92     19.27 o 
   4   3   2      212.04      250.73     16.23 o 
   5   3   2      233.87      287.36     18.36 o 
   6   3   2      647.48      619.14     37.85 o 
   7   3   2        6.46       10.57      1.25 o 
   8   3   2      115.24      127.83      7.85 o 
  -6   4   2      134.54      140.32      8.62 o 
  -5   4   2       88.55       84.79      5.42 o 
  -4   4   2      485.95      499.79     30.60 o 
  -3   4   2      637.62      581.96     36.69 o 
  -2   4   2       96.91      116.11      8.73 o 
  -1   4   2     1915.90     1627.27     99.98 o 
   0   4   2     4952.45     5869.97    359.19 o 
   1   4   2      507.58      430.20     26.73 o 
   2   4   2     2214.06     2271.01    139.23 o 
   3   4   2     1245.46     1458.98     89.74 o 
   4   4   2       91.98      119.70      8.75 o 
   5   4   2      937.64     1020.88     62.25 o 
   6   4   2      543.09      565.27     34.61 o 
   7   4   2      142.98      143.11      8.80 o 
  -6   5   2       11.26        9.80      1.11 o 
  -5   5   2        1.01        4.52      1.08 o 
  -4   5   2      275.42      297.28     18.30 o 
  -3   5   2      933.13     1000.69     61.05 o 
  -2   5   2       38.76       40.06      5.68 o 
  -1   5   2     1358.34     1174.72     72.61 o 
   0   5   2      472.94      572.23     35.73 o 
   1   5   2     1612.11     1421.61     87.48 o 
   2   5   2      217.37      226.57     14.77 o 
   3   5   2     2829.68     3568.40    218.81 o 
   4   5   2        1.17        2.46      0.96 o 
   5   5   2      152.77      163.78     10.19 o 
   6   5   2        9.18       10.15      1.25 o 
   7   5   2      552.65      595.56     35.91 o 
  -5   6   2       25.76       24.26      1.87 o 
  -4   6   2      186.57      193.46     11.82 o 
  -3   6   2        1.76        3.17      1.28 o 
  -2   6   2       80.63       93.48      5.96 o 
  -1   6   2      189.13      191.74     12.92 o 
   0   6   2     2256.46     2644.84    162.52 o 
   1   6   2       31.16       22.57      4.59 o 
   2   6   2       60.37       53.39      4.20 o 
   3   6   2       12.14       17.84      1.54 o 
   4   6   2      571.67      618.23     37.78 o 
   5   6   2       23.73       24.29      1.92 o 
   6   6   2      308.77      307.01     18.62 o 
  -4   7   2        0.07        0.35      1.02 o 
  -3   7   2      239.12      249.05     15.15 o 
  -2   7   2      330.53      357.73     21.82 o 
  -1   7   2        0.00        7.14      1.35 o 
   0   7   2      227.69      258.10     15.92 o 
   1   7   2      710.99      800.68     48.89 o 
   2   7   2       96.64       79.71      5.14 o 
   3   7   2       30.14       25.44      2.04 o 
   4   7   2      736.84      706.02     42.54 o 
   5   7   2      114.35      114.80      7.13 o 
   6   7   2       22.00       28.55      2.09 o 
  -3   8   2       88.95       97.93      6.12 o 
  -2   8   2       79.60       86.49      5.47 o 
  -1   8   2      125.67      144.18      8.90 o 
   0   8   2       63.70       72.21      4.64 o 
   1   8   2     1460.32     1629.84     99.04 o 
   2   8   2        2.28        3.31      1.21 o 
   3   8   2       22.53       21.17      1.77 o 
   4   8   2       16.53       15.93      1.54 o 
   5   8   2      197.97      194.46     11.87 o 
  -2   9   2      334.25      341.40     20.65 o 
  -1   9   2       14.99       19.62      1.71 o 
   0   9   2        0.11       -0.78      1.18 o 
   1   9   2        1.78        2.22      1.20 o 
   2   9   2      425.67      449.15     27.16 o 
   3   9   2       47.94       41.16      2.82 o 
  -3  -8   3       71.77       67.20      4.28 o 
  -2  -8   3        5.74        9.08      1.28 o 
  -1  -8   3      192.90      216.73     13.22 o 
   0  -8   3      440.94      401.04     24.27 o 
   1  -8   3        1.26        0.89      1.06 o 
   2  -8   3      126.03      132.36      8.16 o 
   3  -8   3       73.69        0.73      0.86 o 
  -4  -7   3       21.99       20.47      1.69 o 
  -3  -7   3      398.45      393.27     23.80 o 
  -2  -7   3        9.82        8.40      1.28 o 
  -1  -7   3      223.11      226.16     13.79 o 
   0  -7   3       79.64       75.30      4.89 o 
   1  -7   3      268.86      244.45     14.87 o 
   2  -7   3       63.67       61.65      4.00 o 
   3  -7   3      309.50      315.05     19.09 o 
   4  -7   3       17.65       24.13      1.83 o 
  -5  -6   3       63.61       58.37      3.78 o 
  -4  -6   3       38.46       46.99      3.15 o 
  -3  -6   3      171.46      160.66      9.87 o 
  -2  -6   3       85.44       86.21      5.57 o 
  -1  -6   3       35.50       35.86      2.63 o 
   0  -6   3     1151.93     1152.99     70.31 o 
   1  -6   3       75.17       78.57      5.08 o 
   2  -6   3      130.36      130.53      8.21 o 
   3  -6   3      152.65      151.50      9.40 o 
   4  -6   3      728.26      722.15     43.51 o 
   5  -6   3        6.34       10.68      1.21 o 
  -5  -5   3       72.27       71.89      4.59 o 
  -4  -5   3       11.88       15.03      1.52 o 
  -3  -5   3      396.68      424.25     26.01 o 
  -2  -5   3      998.42      953.61     58.18 o 
  -1  -5   3      227.97      192.87     12.59 o 
   0  -5   3      909.39      843.41     52.52 o 
   1  -5   3      779.65      771.17     47.68 o 
   2  -5   3       17.73       12.28      2.07 o 
   3  -5   3      157.94      167.41     10.41 o 
   4  -5   3     1892.94     1846.75    112.52 o 
   5  -5   3       34.85       40.52      2.77 o 
   6  -5   3        0.49        2.01      0.88 o 
  -6  -4   3       23.42       23.37      1.83 o 
  -5  -4   3      296.58      292.62     17.76 o 
  -4  -4   3       21.63       25.63      2.08 o 
  -3  -4   3     1182.27     1176.80     71.75 o 
  -2  -4   3      110.84      104.46      8.22 o 
  -1  -4   3     1085.24     1068.62     66.07 o 
   0  -4   3        4.13       -3.70      3.70 o 
   1  -4   3     2281.29     2293.03    140.90 o 
   2  -4   3      273.20      308.84     20.08 o 
   3  -4   3      339.15      341.65     21.60 o 
   4  -4   3      235.01      236.59     14.61 o 
   5  -4   3      850.74      825.75     50.24 o 
   6  -4   3       12.77       14.59      1.41 o 
   7  -4   3      105.06       98.37      6.06 o 
  -6  -3   3      191.91      206.53     12.59 o 
  -5  -3   3      180.71      184.20     11.37 o 
  -4  -3   3      771.14      792.80     48.40 o 
  -3  -3   3        5.60        6.64      4.49 o 
  -2  -3   3     2203.87     2202.50    135.27 o 
  -1  -3   3       26.42       18.08      3.26 o 
   0  -3   3      112.25      123.83      8.51 o 
   1  -3   3      179.76      177.41     11.73 o 
   2  -3   3     3549.13     3654.32    224.02 o 
   3  -3   3      121.42      134.79      9.90 o 
   4  -3   3      687.95      656.77     40.74 o 
   5  -3   3      360.94      347.48     21.34 o 
   6  -3   3       83.80       89.29      5.61 o 
   7  -3   3       24.42       25.54      1.86 o 
  -7  -2   3       88.96       85.45      5.34 o 
  -6  -2   3        4.98        5.68      1.13 o 
  -5  -2   3      473.89      483.15     29.59 o 
  -4  -2   3      623.89      687.24     42.62 o 
  -3  -2   3       84.52       89.06      7.07 o 
  -2  -2   3     1051.60      936.72     57.84 o 
  -1  -2   3     1397.73     1330.80     81.41 o 
   0  -2   3      765.71      848.60     52.00 o 
   1  -2   3       74.68       74.04      5.02 o 
   2  -2   3     4467.86     4834.20    296.01 o 
   3  -2   3      300.02      318.51     20.52 o 
   4  -2   3       63.71       77.78      7.01 o 
   5  -2   3      760.51      741.13     45.26 o 
   6  -2   3      279.39      290.59     17.89 o 
   7  -2   3        0.16        0.93      0.95 o 
  -7  -1   3      357.10      325.41     19.69 o 
  -6  -1   3        9.58        8.35      1.20 o 
  -5  -1   3      691.26      700.30     42.79 o 
  -4  -1   3       28.21       39.28      3.94 o 
  -3  -1   3     1798.66     1723.91    106.05 o 
  -2  -1   3      788.08      718.70     44.44 o 
  -1  -1   3     3419.88     3185.35    194.65 o 
   0  -1   3      329.53      350.07     21.70 o 
   1  -1   3     1370.87     1487.93     91.03 o 
   2  -1   3      117.34      139.01      9.05 o 
   3  -1   3     3417.00     3618.65    221.72 o 
   4  -1   3      187.46      202.36     13.63 o 
   5  -1   3     1414.44     1398.85     85.82 o 
   6  -1   3       89.45      101.83      6.47 o 
   7  -1   3      239.63      241.40     14.71 o 
   8  -1   3       13.25       12.51      1.18 o 
  -7   0   3        5.11        4.22      0.95 o 
  -6   0   3      186.52      192.34     11.75 o 
  -5   0   3      128.67      139.14      8.71 o 
  -4   0   3     1976.65     1794.25    110.57 o 
  -3   0   3     1897.46     1916.52    117.85 o 
  -2   0   3       18.17       22.44      3.26 o 
  -1   0   3      312.56      357.70     22.13 o 
   0   0   3     6371.23     6928.25    423.22 o 
   1   0   3       23.88       21.10      1.77 o 
   2   0   3     6293.22     6344.09    390.40 o 
   3   0   3     1842.07     1866.48    114.36 o 
   4   0   3     1084.06     1051.22     65.02 o 
   5   0   3      107.41      133.34     10.28 o 
   6   0   3     1139.75     1116.61     68.10 o 
   7   0   3       27.07       24.39      1.89 o 
   8   0   3        1.50        0.59      0.84 o 
  -7   1   3      168.03      165.88     10.13 o 
  -6   1   3       89.22       88.46      5.55 o 
  -5   1   3        7.35        5.11      1.36 o 
  -4   1   3     1059.03     1044.20     64.34 o 
  -3   1   3     1278.69     1278.87     78.87 o 
  -2   1   3     5280.83     5632.00    344.70 o 
  -1   1   3      319.07      334.88     20.65 o 
   0   1   3       28.31       54.62      3.75 o 
   1   1   3      234.51      225.27     13.96 o 
   2   1   3     3171.81     3169.68    193.82 o 
   3   1   3     2230.72     1974.70    120.67 o 
   4   1   3     3031.89     2759.60    169.28 o 
   5   1   3        8.38        4.39      4.31 o 
   6   1   3     1460.62     1459.42     88.94 o 
   7   1   3       47.83       57.25      3.74 o 
   8   1   3       60.82       60.44      3.86 o 
  -6   2   3       46.28       46.32      3.10 o 
  -5   2   3       59.33       55.63      3.87 o 
  -4   2   3       30.76       33.24      3.13 o 
  -3   2   3     1744.15     1602.73     98.73 o 
  -2   2   3     1053.83     1196.46     73.67 o 
  -1   2   3      428.94      433.37     27.20 o 
   0   2   3      600.16      682.88     41.95 o 
   1   2   3     9124.47     8641.96    536.08 o 
   2   2   3     1158.41     1218.51     77.30 o 
   3   2   3      295.67      280.72     17.67 o 
   4   2   3        1.24        3.09      3.13 o 
   5   2   3      235.81      252.05     16.69 o 
   6   2   3      111.21      111.19      7.00 o 
   7   2   3      906.80      967.90     58.24 o 
   8   2   3        0.19        2.22      0.88 o 
  -6   3   3      384.45      386.26     23.35 o 
  -5   3   3        3.49        3.74      1.21 o 
  -4   3   3        5.00        5.97      1.23 o 
  -3   3   3      571.62      563.61     35.49 o 
  -2   3   3     4180.80     3891.62    238.56 o 
  -1   3   3       73.01       50.46      4.34 o 
   0   3   3      255.05      227.58     14.16 o 
   1   3   3     1022.00      955.78     58.47 o 
   2   3   3      958.71      850.58     53.74 o 
   3   3   3      179.11      186.26     12.04 o 
   4   3   3     2477.74     2992.56    183.53 o 
   5   3   3       88.64       85.76      6.25 o 
   6   3   3       17.80       19.78      1.74 o 
   7   3   3        0.21        9.68      1.26 o 
   8   3   3      572.29      581.00     35.02 o 
  -6   4   3       31.94       29.07      2.09 o 
  -5   4   3      215.94      232.09     14.13 o 
  -4   4   3      250.16      248.17     15.32 o 
  -3   4   3      855.98      868.71     54.05 o 
  -2   4   3     3236.88     3055.55    187.51 o 
  -1   4   3      243.98      224.60     14.58 o 
   0   4   3      159.58      191.65     12.37 o 
   1   4   3     2635.22     1862.99    114.29 o 
   2   4   3     2707.87     2508.41    153.79 o 
   3   4   3        2.20        5.15      3.17 o 
   4   4   3     1301.51     1577.72     97.18 o 
   5   4   3      485.74      521.77     31.90 o 
   6   4   3       52.41       45.56      3.11 o 
   7   4   3       16.98       13.51      1.38 o 
  -5   5   3      550.27      533.10     32.16 o 
  -4   5   3       71.58       87.68      5.60 o 
  -3   5   3       29.07       35.32      2.59 o 
  -2   5   3      178.13      176.64     12.25 o 
  -1   5   3     2317.69     2319.22    142.51 o 
   0   5   3       40.56       49.20      4.97 o 
   1   5   3     1314.77      866.96     53.64 o 
   2   5   3       93.59       82.19      6.48 o 
   3   5   3      266.73      304.47     19.57 o 
   4   5   3      105.77      101.05      6.34 o 
   5   5   3     1809.27     1891.79    115.25 o 
   6   5   3       46.24       41.65      2.84 o 
   7   5   3       71.38       84.16      5.31 o 
  -5   6   3       12.65       14.47      1.38 o 
  -4   6   3      141.50      152.82      9.38 o 
  -3   6   3        0.21       -0.70      1.26 o 
  -2   6   3      311.78      336.23     20.66 o 
  -1   6   3      222.46      277.39     17.06 o 
   0   6   3     1213.21     1428.69     87.71 o 
   1   6   3        0.09        3.08      0.84 o 
   2   6   3      897.12      776.70     48.04 o 
   3   6   3        8.34        5.79      1.07 o 
   4   6   3       17.08       19.90      1.70 o 
   5   6   3      264.50      265.97     16.40 o 
   6   6   3      697.39      743.51     44.79 o 
   7   6   3        3.67        4.61      0.97 o 
  -4   7   3       28.76       32.48      2.32 o 
  -3   7   3       53.01       56.54      3.72 o 
  -2   7   3      176.68      208.29     12.84 o 
  -1   7   3      178.12      216.41     13.42 o 
   0   7   3      973.68     1185.43     72.29 o 
   1   7   3       11.54       20.82      1.86 o 
   2   7   3      162.09      149.37      9.33 o 
   3   7   3      192.77      175.94     10.94 o 
   4   7   3       37.51       39.07      2.69 o 
   5   7   3       35.18       38.46      2.66 o 
   6   7   3      299.05      308.72     18.71 o 
  -3   8   3      295.58      305.73     18.52 o 
  -2   8   3       30.24       38.06      2.68 o 
  -1   8   3      629.37      664.77     40.08 o 
   0   8   3       99.76      128.58      7.97 o 
   1   8   3      685.94      732.90     44.17 o 
   2   8   3       32.82       33.03      2.47 o 
   3   8   3      372.03      303.21     18.39 o 
   4   8   3        0.01       -0.02      1.03 o 
   5   8   3       35.54       32.63      2.34 o 
  -2   9   3      161.25      167.87     10.28 o 
  -1   9   3        1.84        3.02      1.09 o 
   0   9   3      578.16      601.17     36.27 o 
   1   9   3      154.60      152.12      9.40 o 
   2   9   3       11.83       12.24      1.52 o 
   3   9   3       23.55       20.58      1.73 o 
   4   9   3      372.67      328.57     19.90 o 
  -2  -8   4      247.72      245.87     14.93 o 
  -1  -8   4      111.41      105.69      6.59 o 
   0  -8   4        1.21        0.38      1.13 o 
   1  -8   4      181.64      189.21     11.55 o 
   2  -8   4      342.85      320.73     19.42 o 
  -3  -7   4       22.14       20.39      1.70 o 
  -2  -7   4        0.37        2.92      1.04 o 
  -1  -7   4      551.44      538.54     32.51 o 
   0  -7   4       14.14       12.48      1.43 o 
   1  -7   4      173.33      177.20     10.86 o 
   2  -7   4       11.33       13.98      1.44 o 
   3  -7   4      160.86      156.46      9.59 o 
   4  -7   4       11.19       13.59      1.26 o 
  -4  -6   4      220.58      212.79     12.98 o 
  -3  -6   4       23.42       25.77      2.00 o 
  -2  -6   4      216.89      238.79     14.66 o 
  -1  -6   4      633.90      666.71     40.77 o 
   0  -6   4      146.13      148.46      9.30 o 
   1  -6   4        5.17        5.28      1.22 o 
   2  -6   4      644.46      649.20     39.70 o 
   3  -6   4       97.64       95.61      6.00 o 
   4  -6   4        0.01        0.56      0.98 o 
   5  -6   4      121.27      108.64      6.71 o 
  -5  -5   4       48.56       53.48      3.49 o 
  -4  -5   4      446.33      463.02     27.97 o 
  -3  -5   4       33.04       33.95      2.52 o 
  -2  -5   4       57.73       54.22      3.65 o 
  -1  -5   4      727.23      725.53     44.32 o 
   0  -5   4     1314.99     1295.36     78.96 o 
   1  -5   4       46.27       61.88      4.06 o 
   2  -5   4      964.59      937.46     57.20 o 
   3  -5   4       76.56       72.16      4.71 o 
   4  -5   4       64.83       59.96      3.96 o 
   5  -5   4      113.38      108.68      6.75 o 
   6  -5   4      357.90      342.69     20.70 o 
  -6  -4   4        1.89        3.15      0.86 o 
  -5  -4   4      125.96      120.43      7.46 o 
  -4  -4   4       11.19       13.39      1.48 o 
  -3  -4   4      554.60      551.41     33.73 o 
  -2  -4   4       39.12       38.99      3.46 o 
  -1  -4   4     2374.65     2249.67    138.38 o 
   0  -4   4      335.52      404.00     25.76 o 
   1  -4   4     2109.04     2318.06    142.55 o 
   2  -4   4       90.26      103.87      8.62 o 
   3  -4   4     1611.10     1625.50     99.74 o 
   4  -4   4        2.21        3.78      1.23 o 
   5  -4   4      104.41       98.26      6.22 o 
   6  -4   4       36.44       36.48      2.51 o 
  -6  -3   4      295.10      285.52     17.31 o 
  -5  -3   4        2.74        4.99      1.15 o 
  -4  -3   4       23.13       25.96      2.11 o 
  -3  -3   4       78.84       81.31      6.11 o 
  -2  -3   4      629.27      625.16     39.17 o 
  -1  -3   4      172.14      161.48     11.14 o 
   0  -3   4     1497.80     1468.76     90.50 o 
   1  -3   4      474.88      522.61     32.79 o 
   2  -3   4       86.16       77.45      6.79 o 
   3  -3   4      568.32      576.53     36.35 o 
   4  -3   4     1536.04     1556.26     95.59 o 
   5  -3   4      159.05      162.05     10.10 o 
   6  -3   4       68.16       70.46      4.50 o 
   7  -3   4      166.90      159.48      9.75 o 
  -6  -2   4      423.12      446.55     26.98 o 
  -5  -2   4      133.72      131.81      8.22 o 
  -4  -2   4        7.02        7.63      1.28 o 
  -3  -2   4      401.01      407.83     26.01 o 
  -2  -2   4     1637.32     1515.43     93.34 o 
  -1  -2   4       60.73       58.45      5.00 o 
   0  -2   4     1564.94     1494.19     91.88 o 
   1  -2   4     1918.97     1941.88    119.27 o 
   2  -2   4      601.95      625.89     39.00 o 
   3  -2   4      459.24      481.25     30.40 o 
   4  -2   4     1568.42     1514.63     93.54 o 
   5  -2   4      299.23      311.12     19.12 o 
   6  -2   4        6.78        9.32      1.32 o 
   7  -2   4       64.12       59.80      3.85 o 
  -6  -1   4       59.84       48.89      3.26 o 
  -5  -1   4     1594.05     1617.90     97.92 o 
  -4  -1   4        3.48        3.82      1.15 o 
  -3  -1   4      671.67      639.00     40.00 o 
  -2  -1   4        2.48        8.09      3.42 o 
  -1  -1   4     1846.94     1712.47    105.17 o 
   0  -1   4       36.26       35.47      2.88 o 
   1  -1   4    11555.93    12422.28    758.55 o 
   2  -1   4       57.73       74.72      5.21 o 
   3  -1   4       19.42       17.80      4.47 o 
   4  -1   4        5.76       10.20      4.30 o 
   5  -1   4     2397.35     2373.89    145.32 o 
   6  -1   4        5.25        6.39      1.29 o 
   7  -1   4      270.31      259.21     15.75 o 
   8  -1   4        5.17        4.84      0.84 o 
  -6   0   4       75.97       80.03      5.06 o 
  -5   0   4       84.52      119.71      7.57 o 
  -4   0   4      417.11      428.17     26.23 o 
  -3   0   4        0.01       17.45      4.62 o 
  -2   0   4     3972.47     3850.27    236.16 o 
  -1   0   4     3055.89     3139.90    192.02 o 
   0   0   4     1421.00     1491.30     91.58 o 
   1   0   4      129.12       92.51      6.75 o 
   2   0   4      470.73      413.05     25.54 o 
   3   0   4       86.91       85.65      6.52 o 
   4   0   4     2025.90     2049.35    126.26 o 
   5   0   4      679.00      687.23     42.60 o 
   6   0   4      425.92      410.50     25.26 o 
   7   0   4      310.93      301.58     18.28 o 
   8   0   4      224.26      214.43     13.03 o 
  -6   1   4        0.08        3.03      1.00 o 
  -5   1   4       72.69       84.65      5.56 o 
  -4   1   4      499.68      482.21     29.52 o 
  -3   1   4       71.21       71.03      6.53 o 
  -2   1   4      840.80      848.91     52.58 o 
  -1   1   4      612.00      656.68     40.29 o 
   0   1   4       59.38       62.56      4.52 o 
   1   1   4     1767.38     1704.06    104.51 o 
   2   1   4     6349.85     6367.83    401.69 o 
   3   1   4      858.42      776.17     47.97 o 
   4   1   4      441.79      416.14     26.37 o 
   5   1   4      262.67      267.59     17.34 o 
   6   1   4     1144.12     1170.98     71.40 o 
   7   1   4        2.70        5.11      1.13 o 
   8   1   4      180.59      170.87     10.43 o 
  -6   2   4        0.20       -0.76      1.01 o 
  -5   2   4      137.76      132.71      8.33 o 
  -4   2   4        7.65        9.84      1.39 o 
  -3   2   4     1210.70     1152.56     71.37 o 
  -2   2   4       39.93       27.51      4.44 o 
  -1   2   4     2829.30     2551.72    156.45 o 
   0   2   4      370.97      400.07     24.76 o 
   1   2   4        2.61       11.46      1.30 o 
   2   2   4       37.34       33.31      2.52 o 
   3   2   4     6695.97     7362.39    450.45 o 
   4   2   4       48.21       55.35      5.18 o 
   5   2   4      815.53      765.49     47.25 o 
   6   2   4        5.14        5.89      1.21 o 
   7   2   4      200.56      210.27     12.81 o 
   8   2   4       20.91       19.06      1.53 o 
  -6   3   4      142.86      126.07      7.77 o 
  -5   3   4       22.47       17.35      1.60 o 
  -4   3   4      882.59      880.87     53.77 o 
  -3   3   4      410.86      435.36     26.66 o 
  -2   3   4       24.48       23.76      4.31 o 
  -1   3   4      100.61       99.19      7.17 o 
   0   3   4     2966.11     3152.52    193.13 o 
   1   3   4      593.88      579.93     35.87 o 
   2   3   4     1643.18     1752.85    107.55 o 
   3   3   4      413.85      469.40     29.29 o 
   4   3   4     2838.41     3655.39    224.08 o 
   5   3   4       14.82       18.81      2.10 o 
   6   3   4      546.61      538.18     32.92 o 
   7   3   4      158.19      170.42     10.43 o 
   8   3   4       24.17       27.33      1.98 o 
  -6   4   4      142.56      155.86      9.51 o 
  -5   4   4       13.14       16.04      1.51 o 
  -4   4   4      362.25      355.49     21.85 o 
  -3   4   4     1519.89     1548.04     94.33 o 
  -2   4   4     1089.43      951.96     59.14 o 
  -1   4   4       76.70       82.48      6.63 o 
   0   4   4     2876.58     3275.91    200.89 o 
   1   4   4      107.39       91.58      6.57 o 
   2   4   4       24.70       23.80      3.40 o 
   3   4   4      293.70      329.04     20.93 o 
   4   4   4      674.20      846.85     52.60 o 
   5   4   4      114.11      104.46      6.58 o 
   6   4   4      734.80      684.74     42.00 o 
   7   4   4      182.27      170.74     10.45 o 
  -5   5   4      101.80      100.42      6.27 o 
  -4   5   4       65.38       66.14      4.28 o 
  -3   5   4     1224.99     1343.58     81.92 o 
  -2   5   4      200.29      227.04     14.02 o 
  -1   5   4      153.07      180.67     12.46 o 
   0   5   4       30.22       30.51      4.46 o 
   1   5   4     1831.14     1567.19     96.46 o 
   2   5   4      104.68      114.39      8.27 o 
   3   5   4     2886.72     3141.45    192.75 o 
   4   5   4        0.57        1.97      0.90 o 
   5   5   4      378.76      428.44     26.25 o 
   6   5   4       21.98       19.87      1.67 o 
   7   5   4      812.10      856.08     51.53 o 
  -5   6   4       35.89       31.53      2.17 o 
  -4   6   4        0.20        1.30      1.03 o 
  -3   6   4        6.70        7.84      1.33 o 
  -2   6   4      631.35      719.76     43.99 o 
  -1   6   4       27.59       29.29      2.24 o 
   0   6   4      177.70      224.46     14.47 o 
   1   6   4      298.42      265.64     17.76 o 
   2   6   4     1020.06      871.52     54.05 o 
   3   6   4        0.09        0.44      0.89 o 
   4   6   4      610.55      602.15     36.81 o 
   5   6   4      295.81      303.47     18.74 o 
   6   6   4        9.26       11.72      1.33 o 
   7   6   4       87.30       78.97      4.98 o 
  -4   7   4       61.89       61.28      3.92 o 
  -3   7   4        7.00        9.61      1.27 o 
  -2   7   4      481.54      504.07     30.44 o 
  -1   7   4       40.16       52.64      3.63 o 
   0   7   4        6.80       12.50      1.53 o 
   1   7   4      671.12      820.24     50.09 o 
   2   7   4      303.82      308.69     19.00 o 
   3   7   4      150.59      127.10      7.98 o 
   4   7   4      108.24       94.86      5.94 o 
   5   7   4      245.14      246.11     14.96 o 
   6   7   4       23.92       21.95      1.77 o 
  -3   8   4       38.58       45.58      3.03 o 
  -2   8   4       20.30       21.87      1.86 o 
  -1   8   4      627.78      685.16     41.30 o 
   0   8   4        7.25       12.00      1.54 o 
   1   8   4      350.68      387.65     23.48 o 
   2   8   4        0.24        7.48      1.32 o 
   3   8   4      156.88      124.18      7.69 o 
   4   8   4       30.69       36.91      2.57 o 
   5   8   4      595.54      531.35     32.06 o 
  -1   9   4      123.08      117.16      7.27 o 
   0   9   4      158.43      165.50     10.19 o 
   1   9   4       73.38       75.22      4.86 o 
   2   9   4      389.85      391.50     23.74 o 
   3   9   4      203.21      161.38      9.93 o 
   4   9   4        2.35        4.36      0.98 o 
   0  -8   5      401.70      419.24     25.31 o 
   1  -8   5       33.73       37.30      2.53 o 
  -2  -7   5        0.54        2.74      1.04 o 
  -1  -7   5        2.35        1.54      1.13 o 
   0  -7   5        0.77        0.26      1.08 o 
   1  -7   5     1050.76     1045.20     62.89 o 
   2  -7   5       37.03       31.79      2.30 o 
   3  -7   5       48.97       55.00      3.56 o 
  -4  -6   5       17.54       20.67      1.61 o 
  -3  -6   5      123.85      127.03      7.84 o 
  -2  -6   5      684.88      700.73     42.23 o 
  -1  -6   5       37.16       35.80      2.55 o 
   0  -6   5       33.25       37.78      2.74 o 
   1  -6   5      241.24      261.45     16.03 o 
   2  -6   5      173.22      176.25     10.79 o 
   3  -6   5        4.23        2.82      1.08 o 
   4  -6   5      139.35      128.93      7.95 o 
   5  -6   5       73.03       69.31      4.36 o 
  -4  -5   5      331.08      312.46     18.93 o 
  -3  -5   5        0.24        5.49      1.15 o 
  -2  -5   5      818.73      840.06     50.95 o 
  -1  -5   5       73.56       70.95      4.65 o 
   0  -5   5      173.88      178.74     11.13 o 
   1  -5   5      596.12      622.94     38.09 o 
   2  -5   5      894.32      898.84     54.87 o 
   3  -5   5      173.94      175.84     10.94 o 
   4  -5   5      705.59      688.64     41.49 o 
   5  -5   5        6.35       10.83      1.21 o 
   6  -5   5       31.16       29.08      2.01 o 
  -5  -4   5      187.94      186.23     11.37 o 
  -4  -4   5        9.80       12.20      1.37 o 
  -3  -4   5       32.99       41.01      2.90 o 
  -2  -4   5        1.30        2.01      1.13 o 
  -1  -4   5     1637.30     1719.11    104.74 o 
   0  -4   5      162.09      168.78     11.17 o 
   1  -4   5      822.00      826.70     51.17 o 
   2  -4   5       48.70       54.17      4.59 o 
   3  -4   5      578.16      579.07     35.41 o 
   4  -4   5       90.45       91.09      5.85 o 
   5  -4   5      792.44      781.23     47.05 o 
   6  -4   5      202.44      195.95     11.94 o 
  -5  -3   5       10.79       17.00      1.53 o 
  -4  -3   5      360.85      350.13     21.38 o 
  -3  -3   5        2.10        5.17      1.16 o 
  -2  -3   5      242.07      236.57     15.33 o 
  -1  -3   5      644.20      570.40     35.96 o 
   0  -3   5     1234.54     1198.98     74.22 o 
   1  -3   5       80.91       83.39      7.23 o 
   2  -3   5     2714.52     2807.35    172.51 o 
   3  -3   5      423.72      441.81     27.67 o 
   4  -3   5      127.77      122.11      7.67 o 
   5  -3   5       88.49       73.47      4.79 o 
   6  -3   5      302.54      303.96     18.42 o 
   7  -3   5       38.33       33.76      2.30 o 
  -6  -2   5      224.75      220.45     13.41 o 
  -5  -2   5      179.64      184.08     11.25 o 
  -4  -2   5      563.01      570.03     34.88 o 
  -3  -2   5      477.21      450.71     27.60 o 
  -2  -2   5       45.62       39.94      5.60 o 
  -1  -2   5      169.29      130.21      9.61 o 
   0  -2   5     2798.54     2650.04    162.71 o 
   1  -2   5      428.70      484.64     30.51 o 
   2  -2   5     1481.85     1581.42     97.50 o 
   3  -2   5      677.58      677.75     42.49 o 
   4  -2   5      767.86      761.89     47.34 o 
   5  -2   5       12.31        9.84      1.39 o 
   6  -2   5      694.57      700.66     42.21 o 
   7  -2   5       16.37       16.60      1.45 o 
  -6  -1   5        2.80        7.13      1.07 o 
  -5  -1   5       36.11       32.82      2.38 o 
  -4  -1   5        7.76        6.87      1.34 o 
  -3  -1   5     1640.43     1655.62    101.89 o 
  -2  -1   5      301.31      310.50     20.12 o 
  -1  -1   5     2125.23     1931.01    118.76 o 
   0  -1   5      379.14      362.98     22.97 o 
   1  -1   5     1987.98     1965.79    120.77 o 
   2  -1   5        0.26       -0.75      3.60 o 
   3  -1   5     3252.13     3280.97    201.34 o 
   4  -1   5      172.49      182.90     12.86 o 
   5  -1   5       11.84       14.91      1.62 o 
   6  -1   5       57.82       53.01      3.60 o 
   7  -1   5      361.81      370.41     22.44 o 
  -6   0   5      380.51      393.38     23.77 o 
  -5   0   5      191.11      219.59     13.40 o 
  -4   0   5       22.08       17.63      1.69 o 
  -3   0   5       44.94       36.65      3.73 o 
  -2   0   5      356.46      310.67     20.07 o 
  -1   0   5      371.96      364.46     23.17 o 
   0   0   5     5357.37     5393.98    331.02 o 
   1   0   5     2272.11     2312.86    141.91 o 
   2   0   5       24.34       46.00      4.72 o 
   3   0   5     1244.93     1245.93     77.33 o 
   4   0   5     1376.73     1314.53     81.37 o 
   5   0   5      202.00      190.21     12.75 o 
   6   0   5      391.06      365.51     22.48 o 
   7   0   5      374.76      389.12     23.52 o 
   8   0   5       52.18       51.33      3.30 o 
  -6   1   5      242.89      242.69     14.74 o 
  -5   1   5      173.89      190.94     11.67 o 
  -4   1   5        1.04        3.86      1.24 o 
  -3   1   5        1.93        8.36      1.52 o 
  -2   1   5     2432.77     2334.61    143.44 o 
  -1   1   5       18.33        9.86      3.55 o 
   0   1   5      999.33      961.86     59.34 o 
   1   1   5     1164.04     1084.07     66.72 o 
   2   1   5     1378.21     1201.66     73.97 o 
   3   1   5      248.37      225.56     14.70 o 
   4   1   5     2682.15     2486.68    152.91 o 
   5   1   5      678.36      664.68     41.56 o 
   6   1   5      116.86      113.85      7.17 o 
   7   1   5        0.79        1.23      1.01 o 
   8   1   5      240.63      225.97     13.71 o 
  -6   2   5       18.99       17.38      1.44 o 
  -5   2   5      708.12      708.37     42.69 o 
  -4   2   5       71.75       77.01      5.01 o 
  -3   2   5       20.24       22.39      2.36 o 
  -2   2   5       68.87       70.35      6.46 o 
  -1   2   5      805.75      697.67     43.51 o 
   0   2   5       16.47       17.39      3.13 o 
   1   2   5     2801.86     2567.10    157.37 o 
   2   2   5       60.67       65.19      5.08 o 
   3   2   5        0.68        0.92      2.98 o 
   4   2   5       22.75       26.53      4.23 o 
   5   2   5     3610.61     3532.88    216.10 o 
   6   2   5       81.83       73.24      4.75 o 
   7   2   5       92.68      102.50      6.38 o 
   8   2   5      192.74      201.12     12.24 o 
  -6   3   5       48.84       45.17      2.94 o 
  -5   3   5      194.03      193.68     11.82 o 
  -4   3   5      418.43      425.89     26.12 o 
  -3   3   5      233.26      235.54     14.55 o 
  -2   3   5     2120.06     1994.14    122.74 o 
  -1   3   5       40.48       32.50      4.47 o 
   0   3   5       91.16      109.41      7.80 o 
   1   3   5     2065.60     2328.02    142.78 o 
   2   3   5     4495.64     4786.65    293.08 o 
   3   3   5      732.57      875.08     54.19 o 
   4   3   5       32.91       55.63      5.48 o 
   5   3   5      370.22      373.15     22.87 o 
   6   3   5      197.07      225.99     13.96 o 
   7   3   5        2.94        3.14      1.05 o 
   8   3   5      292.42      299.69     18.13 o 
  -5   4   5       62.23       62.88      4.06 o 
  -4   4   5      534.68      580.32     35.00 o 
  -3   4   5        0.22        1.38      1.23 o 
  -2   4   5      519.21      498.96     31.48 o 
  -1   4   5      436.38      409.69     26.10 o 
   0   4   5      763.20      853.79     52.91 o 
   1   4   5        3.38        1.86      3.24 o 
   2   4   5     5390.85     5420.71    331.93 o 
   3   4   5        5.88       12.90      4.47 o 
   4   4   5       30.19       36.90      3.01 o 
   5   4   5      518.12      537.28     32.85 o 
   6   4   5      837.80      847.26     51.67 o 
   7   4   5       51.12       64.09      4.11 o 
  -5   5   5      150.22      147.66      9.04 o 
  -4   5   5       29.42       28.53      2.16 o 
  -3   5   5      496.17      507.42     31.09 o 
  -2   5   5      146.99      171.60     10.67 o 
  -1   5   5     1276.97     1423.65     87.37 o 
   0   5   5       33.63       37.75      5.78 o 
   1   5   5        1.49       18.55      4.09 o 
   2   5   5       17.63       24.08      3.89 o 
   3   5   5     2377.49     2310.62    144.67 o 
   4   5   5       25.79       31.41      2.26 o 
   5   5   5      496.87      533.66     32.65 o 
   6   5   5      213.23      203.78     12.42 o 
   7   5   5      115.93      126.04      7.78 o 
  -4   6   5      178.78      179.66     10.99 o 
  -3   6   5      145.79      152.44      9.38 o 
  -2   6   5      147.80      173.98     10.85 o 
  -1   6   5       21.73       27.83      2.21 o 
   0   6   5      577.06      665.60     40.68 o 
   1   6   5       95.85      104.71      6.62 o 
   2   6   5      470.69      464.93     28.46 o 
   3   6   5      186.66      183.63     11.36 o 
   4   6   5      541.42      524.85     32.11 o 
   5   6   5        1.18        3.83      1.09 o 
   6   6   5      467.83      487.52     29.44 o 
   7   6   5       95.74       94.11      5.86 o 
  -3   7   5      105.20      124.54      7.72 o 
  -2   7   5      397.98      416.44     25.19 o 
  -1   7   5        0.26        0.32      1.22 o 
   0   7   5      197.94      247.49     15.30 o 
   1   7   5      199.72      228.25     14.15 o 
   2   7   5       33.79       36.16      2.66 o 
   3   7   5      164.49      153.91      9.61 o 
   4   7   5      572.07      456.64     27.58 o 
   5   7   5      163.93      159.59      9.79 o 
   6   7   5      226.64      224.63     13.67 o 
  -2   8   5        4.05        7.52      1.21 o 
  -1   8   5        3.26        2.53      1.18 o 
   0   8   5       15.10       17.35      1.69 o 
   1   8   5      635.50      721.98     43.54 o 
   2   8   5      175.51      165.63     10.20 o 
   3   8   5      205.35      161.15      9.90 o 
   4   8   5        4.18        5.70      1.08 o 
   5   8   5      156.48      134.81      8.30 o 
  -1   9   5      180.29      182.50     11.16 o 
   0   9   5      114.82      136.12      8.43 o 
   1   9   5       32.06       39.21      2.82 o 
   2   9   5      111.74      125.79      7.84 o 
   3   9   5       20.41       16.28      1.57 o 
   4   9   5      362.56      285.77     17.34 o 
  -1  -7   6      504.12      540.86     32.61 o 
   0  -7   6        0.57        2.77      1.01 o 
   1  -7   6       53.81       54.08      3.55 o 
   2  -7   6        2.05        2.71      0.97 o 
   3  -7   6      361.62      371.02     22.40 o 
  -3  -6   6      123.84      118.97      7.33 o 
  -2  -6   6       73.12       63.83      4.11 o 
  -1  -6   6      209.27      205.35     12.52 o 
   0  -6   6      259.98      282.47     17.15 o 
   1  -6   6      106.05       92.38      5.80 o 
   2  -6   6       29.24       28.45      2.13 o 
   3  -6   6      220.48      219.34     13.36 o 
   4  -6   6       60.92       68.28      4.34 o 
  -4  -5   6      224.22      232.53     14.12 o 
  -3  -5   6       52.95       53.76      3.52 o 
  -2  -5   6      310.46      313.14     18.99 o 
  -1  -5   6        2.28        4.22      1.16 o 
   0  -5   6     1109.56     1158.24     70.65 o 
   1  -5   6       32.65       35.10      2.61 o 
   2  -5   6        3.42        7.78      1.32 o 
   3  -5   6        0.10        3.86      1.13 o 
   4  -5   6      251.50      256.02     15.55 o 
   5  -5   6        0.55        0.90      0.93 o 
  -4  -4   6       11.84       14.63      1.42 o 
  -3  -4   6      502.11      495.03     29.89 o 
  -2  -4   6       10.16       14.23      1.57 o 
  -1  -4   6        0.80        3.16      1.21 o 
   0  -4   6       40.49       38.18      2.75 o 
   1  -4   6     1808.44     1940.25    118.20 o 
   2  -4   6      249.33      384.29     23.58 o 
   3  -4   6      488.24      466.07     28.56 o 
   4  -4   6       23.70       28.42      2.20 o 
   5  -4   6       92.85       95.26      5.95 o 
   6  -4   6        7.10        9.76      1.09 o 
  -5  -3   6      239.94      236.06     14.34 o 
  -4  -3   6       60.42       60.71      3.94 o 
  -3  -3   6        6.56        8.02      1.32 o 
  -2  -3   6     1024.50     1020.07     62.24 o 
  -1  -3   6       75.02       97.37      6.18 o 
   0  -3   6      243.06      244.22     15.92 o 
   1  -3   6      733.20      753.67     46.70 o 
   2  -3   6     2872.54     2916.30    178.51 o 
   3  -3   6       10.61       17.23      1.64 o 
   4  -3   6      277.92      277.86     17.13 o 
   5  -3   6      697.57      669.79     40.93 o 
   6  -3   6        5.50        6.30      1.09 o 
   7  -3   6       56.91       59.51      3.76 o 
  -5  -2   6       58.28       53.99      3.53 o 
  -4  -2   6       77.70       84.40      5.34 o 
  -3  -2   6        8.92       12.10      1.47 o 
  -2  -2   6     1252.28     1259.46     76.78 o 
  -1  -2   6      168.63      159.35     11.64 o 
   0  -2   6       64.06       59.11      6.72 o 
   1  -2   6        2.02       -4.47      4.47 o 
   2  -2   6     2304.39     2341.48    144.08 o 
   3  -2   6        0.01        9.54      4.76 o 
   4  -2   6      332.03      299.28     18.41 o 
   5  -2   6      123.15      117.50      7.42 o 
   6  -2   6      486.69      495.16     29.88 o 
   7  -2   6       10.70       11.21      1.19 o 
  -5  -1   6      634.09      608.91     36.71 o 
  -4  -1   6      109.81      104.36      6.60 o 
  -3  -1   6       11.19       12.21      1.44 o 
  -2  -1   6       15.86       24.49      2.46 o 
  -1  -1   6     2292.95     2046.06    125.93 o 
   0  -1   6      158.81      163.29     11.40 o 
   1  -1   6     2493.77     2502.77    153.79 o 
   2  -1   6      248.66      246.33     16.39 o 
   3  -1   6     1077.56     1080.08     67.02 o 
   4  -1   6      154.48      147.07      9.68 o 
   5  -1   6     1076.95      992.56     60.67 o 
   6  -1   6      367.92      335.22     20.49 o 
   7  -1   6        5.48       11.96      1.26 o 
  -5   0   6        2.51        6.83      1.10 o 
  -4   0   6      708.34      712.22     43.28 o 
  -3   0   6      110.43      110.41      6.97 o 
  -2   0   6      110.52      110.15      8.90 o 
  -1   0   6     3627.62     3551.83    218.62 o 
   0   0   6     1284.33     1157.95     71.82 o 
   1   0   6      127.59      131.73      9.55 o 
   2   0   6     2140.78     2076.89    127.92 o 
   3   0   6     2374.40     2338.27    144.12 o 
   4   0   6       89.92       85.90      7.83 o 
   5   0   6      379.46      359.00     22.12 o 
   6   0   6      340.82      320.55     19.73 o 
   7   0   6        1.76        2.47      1.00 o 
   8   0   6       93.89       94.77      5.85 o 
  -5   1   6       30.95       36.16      2.51 o 
  -4   1   6      202.22      217.19     13.44 o 
  -3   1   6      348.06      339.86     20.91 o 
  -2   1   6      160.12      157.54     11.42 o 
  -1   1   6       87.34       80.27      7.86 o 
   0   1   6     1798.74     1572.48     96.89 o 
   1   1   6      310.33      291.37     18.75 o 
   2   1   6      458.49      407.89     25.79 o 
   3   1   6      148.15      126.21      9.45 o 
   4   1   6      881.84      624.91     41.95 o 
   5   1   6        1.29        0.66      1.07 o 
   6   1   6     1045.38     1063.28     64.86 o 
   7   1   6       26.14       21.28      1.73 o 
   8   1   6       35.15       31.65      2.16 o 
  -5   2   6       40.29       42.43      2.87 o 
  -4   2   6        1.77        7.20      1.28 o 
  -3   2   6      885.13      844.76     51.58 o 
  -2   2   6       12.65       11.55      4.98 o 
  -1   2   6      479.71      448.24     28.40 o 
   0   2   6       17.58       12.34      4.76 o 
   1   2   6     1258.76     1140.99     70.52 o 
   2   2   6       16.23        8.66      3.62 o 
   3   2   6     3693.43     3341.32    204.94 o 
   4   2   6       56.09       50.67      6.38 o 
   5   2   6      204.98      226.29     13.95 o 
   6   2   6       16.40       43.52      3.09 o 
   7   2   6      424.28      421.77     25.49 o 
   8   2   6       17.88       19.54      1.52 o 
  -5   3   6      233.44      205.28     12.50 o 
  -4   3   6       37.09       46.11      3.12 o 
  -3   3   6      581.12      575.18     35.19 o 
  -2   3   6      520.51      508.47     31.79 o 
  -1   3   6      273.74      255.30     16.91 o 
   0   3   6     1301.52     1210.03     74.72 o 
   1   3   6      589.32      581.92     36.45 o 
   2   3   6        1.14       20.24      3.64 o 
   3   3   6     2323.35     2654.24    162.96 o 
   4   3   6     3303.37     3268.83    203.12 o 
   5   3   6      815.13      857.12     52.30 o 
   6   3   6        8.11        3.52      1.39 o 
   7   3   6      300.86      304.19     18.42 o 
  -5   4   6        1.03        1.06      0.89 o 
  -4   4   6       10.77        9.69      1.31 o 
  -3   4   6      365.33      351.70     21.62 o 
  -2   4   6     1178.66     1163.60     70.96 o 
  -1   4   6       44.79       61.51      5.30 o 
   0   4   6     1017.20     1147.41     70.98 o 
   1   4   6      399.77      450.97     28.49 o 
   2   4   6     1741.53     1761.52    108.42 o 
   3   4   6        4.32        4.56      4.97 o 
   4   4   6     1886.44     1794.68    109.31 o 
   5   4   6       59.81       63.23      4.15 o 
   6   4   6       37.63       42.20      2.86 o 
   7   4   6        7.99        6.87      1.13 o 
  -4   5   6        0.21       -0.36      1.06 o 
  -3   5   6       59.07       71.46      4.60 o 
  -2   5   6        0.47        1.23      1.23 o 
  -1   5   6      884.67      953.13     58.16 o 
   0   5   6       43.61       52.11      4.26 o 
   1   5   6     1024.36     1094.92     67.39 o 
   2   5   6      205.21      215.83     13.85 o 
   3   5   6       16.83       23.36      1.81 o 
   4   5   6       70.28       74.96      4.83 o 
   5   5   6      826.86      845.19     51.60 o 
   6   5   6       22.13       22.28      1.80 o 
   7   5   6      183.49      194.69     11.87 o 
  -4   6   6       74.65       75.21      4.74 o 
  -3   6   6        8.50        7.58      1.24 o 
  -2   6   6      180.64      221.58     13.52 o 
  -1   6   6      302.27      345.34     21.24 o 
   0   6   6      179.09      221.53     13.71 o 
   1   6   6      160.43      162.57     10.13 o 
   2   6   6      800.66      849.39     51.84 o 
   3   6   6      174.31      186.66     11.58 o 
   4   6   6      166.33      159.31      9.93 o 
   5   6   6      489.96      460.84     27.83 o 
   6   6   6      378.54      351.33     21.28 o 
  -3   7   6        7.93        7.32      1.15 o 
  -2   7   6        1.38        1.15      1.12 o 
  -1   7   6      134.01      170.90     10.51 o 
   0   7   6      117.21      143.96      9.03 o 
   1   7   6        2.38        4.52      1.34 o 
   2   7   6      972.48     1054.41     64.35 o 
   3   7   6       24.95       25.46      2.03 o 
   4   7   6      135.62      112.43      6.98 o 
   5   7   6      108.32       99.88      6.23 o 
   6   7   6      469.12      434.79     26.26 o 
  -2   8   6      159.03      170.06     10.41 o 
  -1   8   6      442.35      492.58     29.76 o 
   0   8   6        0.10        1.84      1.25 o 
   1   8   6        6.28       10.23      1.40 o 
   2   8   6        0.01        0.45      1.12 o 
   3   8   6      528.82      450.79     27.25 o 
   4   8   6        2.63        5.67      1.12 o 
   5   8   6      122.29      107.72      6.69 o 
   0   9   6      188.54      208.57     12.75 o 
   1   9   6       47.43       56.50      3.76 o 
   2   9   6       79.02       73.73      4.76 o 
   3   9   6      410.69      348.91     21.15 o 
  -2  -6   7      191.93      200.54     12.20 o 
  -1  -6   7      309.54      337.48     20.42 o 
   0  -6   7       63.59       73.19      4.67 o 
   1  -6   7      102.98      103.02      6.43 o 
   2  -6   7      116.58      128.63      7.92 o 
   3  -6   7      335.87      314.47     19.03 o 
   4  -6   7       48.37       54.56      3.48 o 
  -3  -5   7        0.70        1.34      0.89 o 
  -2  -5   7      136.68      154.81      9.50 o 
  -1  -5   7       41.65       30.24      2.16 o 
   0  -5   7      196.68      213.58     13.02 o 
   1  -5   7       47.69       52.13      3.45 o 
   2  -5   7      479.23      507.05     30.61 o 
   3  -5   7       46.84       46.92      3.14 o 
   4  -5   7        0.00       -0.11      0.98 o 
   5  -5   7       53.85       55.50      3.54 o 
  -4  -4   7       68.31       67.65      4.28 o 
  -3  -4   7      618.60      613.11     36.97 o 
  -2  -4   7       23.57       23.74      1.91 o 
  -1  -4   7      432.64      409.84     25.15 o 
   0  -4   7      206.03      215.04     13.32 o 
   1  -4   7        8.84       16.83      1.71 o 
   2  -4   7       63.81       64.05      4.27 o 
   3  -4   7      835.36      871.53     52.87 o 
   4  -4   7        0.90        1.39      1.05 o 
   5  -4   7      212.14      210.40     12.81 o 
   6  -4   7      130.73      120.09      7.37 o 
  -4  -3   7      109.26      110.35      6.84 o 
  -3  -3   7      313.65      323.94     19.62 o 
  -2  -3   7      146.10      157.40      9.75 o 
  -1  -3   7        1.83        5.32      1.26 o 
   0  -3   7      706.94      738.95     45.14 o 
   1  -3   7      531.67      578.75     35.40 o 
   2  -3   7       59.53       98.37      6.29 o 
   3  -3   7     1116.15     1076.99     65.71 o 
   4  -3   7      111.08      108.44      6.90 o 
   5  -3   7       28.77       30.42      2.25 o 
   6  -3   7      414.88      419.49     25.32 o 
  -5  -2   7        2.84        2.59      0.85 o 
  -4  -2   7      163.55      172.45     10.53 o 
  -3  -2   7       35.36       36.01      2.61 o 
  -2  -2   7      416.49      404.37     24.81 o 
  -1  -2   7       85.42       88.34      5.65 o 
   0  -2   7     1845.86     1858.90    114.11 o 
   1  -2   7      516.26      565.72     35.32 o 
   2  -2   7      237.98      272.19     17.57 o 
   3  -2   7       41.30       44.22      3.08 o 
   4  -2   7     1064.55     1034.10     63.10 o 
   5  -2   7       20.29       16.40      1.61 o 
   6  -2   7      299.99      294.67     17.86 o 
   7  -2   7       68.08       72.67      4.56 o 
  -5  -1   7      120.62      122.46      7.53 o 
  -4  -1   7       12.71       12.92      1.40 o 
  -3  -1   7      912.69      920.31     56.18 o 
  -2  -1   7      218.33      224.07     13.84 o 
  -1  -1   7       34.48       39.13      3.48 o 
   0  -1   7      757.68      740.50     46.41 o 
   1  -1   7     3045.48     3006.87    184.74 o 
   2  -1   7       62.93       66.09      6.77 o 
   3  -1   7       96.67       90.45      6.33 o 
   4  -1   7      674.09      652.06     40.00 o 
   5  -1   7      333.90      329.42     20.28 o 
   6  -1   7        2.37        3.85      1.06 o 
   7  -1   7      470.35      460.29     27.77 o 
  -5   0   7      114.90      116.29      7.18 o 
  -4   0   7        2.76        2.92      1.09 o 
  -3   0   7       44.91       40.71      2.92 o 
  -2   0   7      935.14      900.83     55.08 o 
  -1   0   7      887.37      794.28     49.89 o 
   0   0   7      233.54      214.91     15.19 o 
   1   0   7     1671.44     1637.03    101.01 o 
   2   0   7      604.97      582.40     36.69 o 
   3   0   7        6.84       11.49      4.96 o 
   4   0   7       97.43       95.45      6.98 o 
   5   0   7      955.00      924.31     56.55 o 
   6   0   7        8.92        5.81      1.16 o 
   7   0   7      373.41      375.81     22.71 o 
  -5   1   7       58.00       54.98      3.56 o 
  -4   1   7      328.22      358.53     21.70 o 
  -3   1   7       17.22       16.83      1.72 o 
  -2   1   7      389.49      352.62     21.73 o 
  -1   1   7      297.87      307.91     20.24 o 
   0   1   7        2.09        0.59      4.63 o 
   1   1   7      233.44      228.21     15.32 o 
   2   1   7     4811.33     4420.87    271.37 o 
   3   1   7       46.22       39.58      5.52 o 
   4   1   7      255.96      240.40     15.89 o 
   5   1   7        0.38        0.14      1.10 o 
   6   1   7      399.57      402.01     24.47 o 
   7   1   7      113.53      121.64      7.50 o 
  -5   2   7      159.17      146.00      8.94 o 
  -4   2   7       40.98       43.42      2.96 o 
  -3   2   7       44.69       42.76      3.05 o 
  -2   2   7      158.63      144.86      9.05 o 
  -1   2   7     2932.05     2682.30    164.16 o 
   0   2   7      361.99      292.96     19.22 o 
   1   2   7       91.33      116.31      9.14 o 
   2   2   7       18.16       12.07      4.18 o 
   3   2   7      907.94      802.04     49.98 o 
   4   2   7        4.60        6.65      2.13 o 
   5   2   7     1970.98     1942.20    118.31 o 
   6   2   7       23.87       26.66      2.07 o 
   7   2   7       74.19       78.22      4.93 o 
  -5   3   7        0.02        0.86      0.79 o 
  -4   3   7      157.38      160.91      9.87 o 
  -3   3   7      319.50      317.05     19.39 o 
  -2   3   7      368.04      360.96     22.17 o 
  -1   3   7      997.30      949.56     58.85 o 
   0   3   7      487.23      406.63     26.02 o 
   1   3   7       83.78       94.22      7.89 o 
   2   3   7     1031.39     1085.66     67.24 o 
   3   3   7     1531.21     1592.52     98.22 o 
   4   3   7      257.74      242.97     14.96 o 
   5   3   7      346.75      343.36     21.08 o 
   6   3   7      394.46      379.69     22.96 o 
   7   3   7      280.90      287.92     17.46 o 
  -4   4   7      154.45      155.50      9.54 o 
  -3   4   7       46.83       48.90      3.30 o 
  -2   4   7        5.43        7.57      1.36 o 
  -1   4   7      251.48      251.53     15.51 o 
   0   4   7     2496.95     2519.17    154.41 o 
   1   4   7       63.30       69.02      5.32 o 
   2   4   7      622.43      661.43     41.51 o 
   3   4   7        0.51        1.73      1.48 o 
   4   4   7      574.77      576.82     35.26 o 
   5   4   7        1.57        3.72      1.18 o 
   6   4   7      691.77      647.33     39.01 o 
   7   4   7       22.91       20.96      1.70 o 
  -4   5   7        0.14        0.07      0.91 o 
  -3   5   7      103.11      107.68      6.71 o 
  -2   5   7        2.84        3.69      1.23 o 
   0   5   7      216.02      231.10     14.28 o 
   1   5   7     1183.95     1262.08     76.95 o 
   2   5   7       23.77       27.99      2.10 o 
   3   5   7     1558.40     1515.13     92.33 o 
   4   5   7      368.55      368.82     22.64 o 
   5   5   7      140.43      139.34      8.66 o 
   6   5   7       96.67      103.22      6.42 o 
   7   5   7      226.79      246.17     14.94 o 
  -3   6   7       49.47       47.98      3.20 o 
  -2   6   7      281.50      293.99     17.85 o 
  -1   6   7       12.14       14.62      1.61 o 
   0   6   7      144.57      180.77     11.26 o 
   1   6   7      620.44      659.37     40.31 o 
   2   6   7      104.95      121.89      7.70 o 
   3   6   7       66.11       68.37      4.48 o 
   4   6   7      315.93      295.70     18.34 o 
   5   6   7      360.28      335.30     20.31 o 
   6   6   7       21.15       20.21      1.70 o 
  -3   7   7       14.72       13.03      1.25 o 
  -2   7   7      527.52      565.24     34.09 o 
  -1   7   7       13.77       17.73      1.67 o 
   0   7   7       13.44       13.84      1.55 o 
   1   7   7      196.94      209.97     12.83 o 
   2   7   7      268.82      256.49     15.60 o 
   3   7   7       22.78       24.04      1.93 o 
   4   7   7      634.18      548.32     33.09 o 
   5   7   7      136.27      133.36      8.23 o 
   6   7   7       67.19       61.24      3.94 o 
  -1   8   7      288.67      304.08     18.44 o 
   0   8   7        2.14        0.69      1.19 o 
   1   8   7      250.48      266.35     16.21 o 
   2   8   7       74.43       79.29      5.08 o 
   3   8   7        7.49        9.79      1.30 o 
   4   8   7       90.22       79.07      5.02 o 
   5   8   7      463.57      389.12     23.52 o 
   1   9   7       31.25       36.29      2.58 o 
   2   9   7      181.20      184.49     11.29 o 
   3   9   7      135.18      125.29      7.75 o 
   0  -6   8      101.48      114.57      7.05 o 
   1  -6   8      140.38      153.02      9.35 o 
   2  -6   8        1.01        3.31      0.89 o 
  -2  -5   8      399.66      394.08     23.79 o 
  -1  -5   8        6.25       11.29      1.26 o 
   0  -5   8       66.54       67.26      4.35 o 
   1  -5   8       20.74       16.91      1.51 o 
   2  -5   8      200.59      198.94     12.13 o 
   3  -5   8        1.08        0.22      1.00 o 
   4  -5   8      408.46      425.28     25.66 o 
  -3  -4   8      113.30      115.92      7.14 o 
  -2  -4   8      106.32      111.87      6.94 o 
  -1  -4   8      895.27      650.67     39.21 o 
   0  -4   8        5.78        6.10      1.18 o 
   1  -4   8       13.03       16.71      1.58 o 
   2  -4   8      433.78      445.95     26.94 o 
   3  -4   8       50.27       50.48      3.36 o 
   4  -4   8       32.97       36.94      2.54 o 
   5  -4   8      417.80      426.77     25.75 o 
  -3  -3   8       43.55       43.03      2.90 o 
  -2  -3   8      193.89      212.80     12.97 o 
  -1  -3   8      682.29      595.60     37.04 o 
   0  -3   8        5.68        5.99      1.31 o 
   1  -3   8       49.00       60.56      4.05 o 
   2  -3   8      825.40      840.91     51.35 o 
   3  -3   8      416.89      435.04     26.50 o 
   4  -3   8      163.18      162.29      9.95 o 
   5  -3   8      535.00      557.54     33.62 o 
   6  -3   8      101.21       99.28      6.13 o 
  -4  -2   8      362.99      358.42     21.66 o 
  -3  -2   8        1.06        2.16      1.01 o 
  -2  -2   8       42.51       54.70      3.60 o 
  -1  -2   8       43.36       46.43      3.24 o 
   0  -2   8     1196.22     1304.38     79.52 o 
   1  -2   8        5.95      120.15      7.53 o 
   2  -2   8      991.82     1021.26     62.31 o 
   3  -2   8       49.19       59.75      4.01 o 
   4  -2   8       29.19       38.17      2.82 o 
   5  -2   8        0.07        1.42      1.03 o 
   6  -2   8     1215.55     1185.48     71.27 o 
  -4  -1   8       59.51       61.80      3.97 o 
  -3  -1   8       84.42       96.27      6.03 o 
  -2  -1   8        3.50        2.70      1.22 o 
  -1  -1   8      834.94      840.21     51.31 o 
   0  -1   8      588.77      604.87     36.98 o 
   1  -1   8      165.83      192.10     11.91 o 
   2  -1   8      173.61      182.82     11.37 o 
   3  -1   8      570.13      611.54     37.40 o 
   4  -1   8       48.77       54.73      3.73 o 
   5  -1   8      102.60      104.44      6.58 o 
   6  -1   8      298.86      288.35     17.49 o 
   7  -1   8      286.84      288.85     17.48 o 
  -4   0   8      218.92      225.74     13.73 o 
  -3   0   8      463.15      504.91     30.47 o 
  -2   0   8      123.72      113.19      7.21 o 
  -1   0   8      376.16      358.54     22.09 o 
   0   0   8      370.17      343.46     21.98 o 
   1   0   8      646.77      649.72     40.52 o 
   2   0   8      135.05      136.30      9.40 o 
   3   0   8     1623.76     1647.34    100.39 o 
   4   0   8       58.32       62.09      4.17 o 
   5   0   8       45.00       36.48      2.71 o 
   6   0   8      134.02      139.62      8.60 o 
   7   0   8      520.20      517.92     31.22 o 
  -4   1   8       31.34       41.33      2.80 o 
  -3   1   8        8.59        8.78      1.26 o 
  -2   1   8     1146.87     1107.98     67.75 o 
  -1   1   8       16.66       19.35      1.76 o 
   0   1   8     1802.26     1664.22    102.79 o 
   1   1   8       77.94       76.69      5.84 o 
   2   1   8     1317.64     1328.11     82.07 o 
   3   1   8        6.00        7.16      1.71 o 
   5   1   8       21.22       21.66      1.89 o 
   6   1   8      394.57      427.84     25.85 o 
   7   1   8       33.66       35.27      2.43 o 
  -4   2   8       38.05       35.18      2.46 o 
  -3   2   8      199.77      206.11     12.57 o 
  -2   2   8       25.97       30.77      2.38 o 
  -1   2   8      155.18      143.62      8.99 o 
   0   2   8       13.40       20.08      2.01 o 
   1   2   8     2318.05     2117.20    130.19 o 
   2   2   8      188.76      190.60     12.76 o 
   3   2   8       56.29       58.15      4.78 o 
   4   2   8      211.55      206.92     12.80 o 
   5   2   8      391.96      404.65     24.82 o 
   6   2   8       25.23       25.90      2.00 o 
   7   2   8      784.62      777.70     46.82 o 
  -4   3   8       32.78       26.48      1.94 o 
  -3   3   8      126.61      124.72      7.72 o 
  -2   3   8      136.81      130.31      8.21 o 
  -1   3   8      627.30      592.43     36.24 o 
   0   3   8      337.22      347.68     21.34 o 
   1   3   8     1233.65     1247.35     76.70 o 
   2   3   8      884.42      920.62     56.83 o 
   3   3   8       12.96       19.94      1.74 o 
   4   3   8       30.64       35.70      2.56 o 
   5   3   8      570.34      589.96     36.09 o 
   6   3   8       16.21       19.35      1.63 o 
   7   3   8      190.21      183.04     11.17 o 
  -4   4   8      227.64      209.29     12.71 o 
  -3   4   8        1.45        1.90      1.07 o 
  -2   4   8      389.99      407.79     24.66 o 
  -1   4   8      158.38      150.28      9.41 o 
   0   4   8        5.26        7.56      1.39 o 
   1   4   8       86.59       88.11      5.63 o 
   2   4   8     2443.75     2356.65    143.52 o 
   3   4   8        0.42       10.30      1.32 o 
   4   4   8      728.61      693.23     42.36 o 
   5   4   8       11.13       13.40      1.47 o 
   6   4   8      619.49      593.84     35.81 o 
   7   4   8       14.15       14.21      1.35 o 
  -3   5   8       30.92       33.34      2.36 o 
  -2   5   8       13.27       13.17      1.45 o 
  -1   5   8      616.28      635.75     38.63 o 
   0   5   8       68.93       70.19      4.60 o 
   1   5   8      152.22      165.46     10.32 o 
   2   5   8      257.16      263.45     16.24 o 
   3   5   8     1638.17     1695.25    103.30 o 
   4   5   8       11.33       12.98      1.43 o 
   5   5   8       40.41       40.65      2.78 o 
   6   5   8      279.05      253.82     15.42 o 
   7   5   8        1.33        1.91      0.88 o 
  -3   6   8       17.93       18.40      1.49 o 
  -2   6   8        2.57        3.42      1.13 o 
  -1   6   8      282.64      293.26     17.80 o 
   0   6   8      379.14      404.46     24.47 o 
   1   6   8       66.81       64.01      4.24 o 
   2   6   8      110.66      128.28      8.10 o 
   3   6   8      519.36      532.56     32.63 o 
   4   6   8       30.49       27.49      2.06 o 
   5   6   8       26.76       30.27      2.20 o 
   6   6   8      218.27      221.51     13.48 o 
  -2   7   8       35.14       34.34      2.37 o 
  -1   7   8       24.93       28.86      2.17 o 
   0   7   8      719.31      752.79     45.35 o 
   1   7   8       14.01       16.04      1.57 o 
   2   7   8       31.64       32.25      2.38 o 
   3   7   8        1.23        3.45      1.10 o 
   4   7   8      501.95      472.83     28.56 o 
   5   7   8        0.54        3.48      1.07 o 
  -1   8   8       78.62       86.72      5.41 o 
   0   8   8      119.94      117.56      7.29 o 
   1   8   8      178.32      174.70     10.71 o 
   2   8   8       77.64       70.53      4.54 o 
   3   8   8      316.09      306.74     18.60 o 
   4   8   8      145.13      139.24      8.58 o 
   0  -5   9      434.88      449.69     27.12 o 
   1  -5   9        0.73        0.14      0.88 o 
   2  -5   9       28.91       33.74      2.32 o 
   3  -5   9       48.63       43.51      2.84 o 
  -2  -4   9       56.09       58.27      3.70 o 
  -1  -4   9       14.45       15.44      1.41 o 
   0  -4   9       88.01       89.57      5.63 o 
   1  -4   9      219.72      228.43     13.89 o 
   2  -4   9        2.52        3.16      0.99 o 
   3  -4   9      338.20      357.53     21.61 o 
   4  -4   9      125.74      132.48      8.13 o 
  -2  -3   9      135.99      140.78      8.64 o 
  -1  -3   9      251.73      188.20     11.48 o 
   0  -3   9       50.17       46.60      3.14 o 
   1  -3   9      709.20      732.40     44.12 o 
   2  -3   9        8.22       10.44      1.34 o 
   3  -3   9      137.34      130.74      8.07 o 
   4  -3   9      247.10      267.33     16.21 o 
   5  -3   9      192.47      197.69     12.02 o 
  -3  -2   9        2.59        3.21      0.93 o 
  -2  -2   9      392.44      435.07     26.28 o 
  -1  -2   9       35.97       41.02      2.84 o 
   0  -2   9       21.39       24.68      2.00 o 
   1  -2   9       31.10       31.57      2.45 o 
   2  -2   9      525.69      548.07     33.55 o 
   3  -2   9      192.73      182.57     11.28 o 
   4  -2   9     1040.92     1063.84     64.00 o 
   5  -2   9        2.79        3.16      1.02 o 
   6  -2   9       77.80       81.25      5.06 o 
  -3  -1   9       34.18       32.74      2.30 o 
  -2  -1   9       62.54       71.10      4.54 o 
  -1  -1   9      316.17      331.36     20.30 o 
   0  -1   9       26.64       24.49      2.05 o 
   1  -1   9      652.38      684.63     41.85 o 
   2  -1   9      354.79      382.79     23.54 o 
   3  -1   9      121.60      125.40      7.92 o 
   4  -1   9      146.97      150.67      9.41 o 
   5  -1   9      510.42      531.61     32.08 o 
   6  -1   9       84.98       79.19      4.99 o 
  -4   0   9       42.47       35.78      2.39 o 
  -3   0   9        9.78        6.09      1.07 o 
  -2   0   9      101.80      120.28      7.46 o 
  -1   0   9     1343.06     1286.17     78.78 o 
   0   0   9      128.51      131.57      8.30 o 
   1   0   9      210.59      218.16     13.56 o 
   2   0   9       44.39       60.66      4.05 o 
   3   0   9      637.79      675.73     41.30 o 
   4   0   9       17.77       14.64      1.60 o 
   5   0   9      745.19      791.04     47.65 o 
   6   0   9      208.07      207.99     12.67 o 
   7   0   9        0.85        0.25      0.79 o 
  -4   1   9      300.24      281.65     17.04 o 
  -3   1   9       17.55       19.77      1.63 o 
  -2   1   9        5.47        3.30      1.13 o 
  -1   1   9      135.66      117.41      7.43 o 
   0   1   9     1034.32     1042.26     63.63 o 
   1   1   9        7.11       16.14      1.64 o 
   2   1   9      872.45      854.78     52.20 o 
   3   1   9       25.41       26.73      2.19 o 
   4   1   9      113.19      131.92      8.31 o 
   5   1   9       52.43       55.96      3.67 o 
   6   1   9      951.00      946.09     56.93 o 
   7   1   9       57.33       55.06      3.53 o 
  -4   2   9       19.07       17.23      1.36 o 
  -3   2   9      368.77      335.28     20.30 o 
  -2   2   9       10.99       12.67      1.41 o 
  -1   2   9      288.69      266.76     16.47 o 
   0   2   9      620.72      613.45     37.52 o 
   1   2   9      293.73      274.58     16.92 o 
   2   2   9       11.22       12.94      1.51 o 
   3   2   9     1436.28     1379.36     84.09 o 
   4   2   9      186.58      192.92     11.98 o 
   5   2   9       81.74       84.41      5.32 o 
   6   2   9      185.89      190.22     11.61 o 
   7   2   9      313.40      325.61     19.69 o 
  -3   3   9      363.30      344.25     20.82 o 
  -2   3   9       29.64       29.10      2.19 o 
  -1   3   9      193.12      196.00     12.13 o 
   0   3   9       26.79       35.13      2.62 o 
   1   3   9     1278.97     1275.81     77.80 o 
   2   3   9       10.19       13.01      1.52 o 
   3   3   9      489.06      509.78     31.21 o 
   4   3   9      144.86      151.02      9.44 o 
   5   3   9       15.83       15.27      1.45 o 
   6   3   9      224.56      209.91     12.79 o 
   7   3   9      760.73      771.41     46.43 o 
  -3   4   9       16.09       18.05      1.52 o 
  -2   4   9      358.48      354.88     21.48 o 
  -1   4   9       16.13       15.00      1.51 o 
   0   4   9      875.11      879.34     53.69 o 
   1   4   9      219.59      236.97     14.65 o 
   2   4   9      202.55      193.02     11.98 o 
   3   4   9       21.74       24.03      2.06 o 
   4   4   9      759.70      755.93     45.93 o 
   5   4   9        4.71        5.56      1.12 o 
   6   4   9      141.18      128.93      7.95 o 
   7   4   9       82.97       84.15      5.25 o 
  -3   5   9       63.26       64.31      4.07 o 
  -2   5   9        8.83        9.14      1.21 o 
  -1   5   9      175.10      196.86     12.02 o 
   0   5   9        7.38        7.71      1.31 o 
   1   5   9      690.24      691.02     41.94 o 
   2   5   9       66.51       66.32      4.35 o 
   3   5   9       47.32       52.84      3.56 o 
   4   5   9      351.14      331.58     20.09 o 
   5   5   9      221.67      223.35     13.60 o 
   6   5   9        0.64        0.50      1.01 o 
  -2   6   9       77.83       74.94      4.72 o 
  -1   6   9      166.39      156.78      9.63 o 
   0   6   9        0.03        4.80      1.20 o 
   1   6   9      427.46      415.66     25.14 o 
   2   6   9      405.03      385.78     23.34 o 
   3   6   9      186.69      182.47     11.17 o 
   4   6   9       12.67       20.59      1.72 o 
   5   6   9      503.04      519.36     31.34 o 
   6   6   9       24.02       29.86      2.11 o 
  -1   7   9        8.36        9.18      1.14 o 
   0   7   9       37.29       34.24      2.46 o 
   1   7   9        1.56        4.50      1.16 o 
   2   7   9      676.34      671.00     40.45 o 
   3   7   9       48.56       47.51      3.20 o 
   4   7   9        1.45        0.39      1.06 o 
   5   7   9        0.27       -0.14      0.96 o 
   1   8   9       42.49       41.24      2.81 o 
   2   8   9       31.32       36.25      2.53 o 
   3   8   9      213.98      205.81     12.55 o 
   0  -4  10      140.91      133.03      8.14 o 
   1  -4  10        4.92        6.69      0.97 o 
   2  -4  10      172.80      169.70     10.35 o 
   3  -4  10      396.40      397.78     23.99 o 
  -1  -3  10      166.26      180.28     10.97 o 
   0  -3  10       30.44       33.74      2.37 o 
   1  -3  10       65.82       66.19      4.24 o 
   2  -3  10       10.18       11.63      1.28 o 
   3  -3  10      847.04      885.70     53.29 o 
   4  -3  10       26.44       21.17      1.63 o 
  -2  -2  10      136.63      141.16      8.64 o 
  -1  -2  10        0.82        3.24      1.01 o 
   0  -2  10      366.51      377.56     22.83 o 
   1  -2  10       81.38       85.76      5.40 o 
   2  -2  10      351.46      373.22     22.57 o 
   3  -2  10       11.50       10.82      1.30 o 
   4  -2  10      937.80      991.56     59.65 o 
   5  -2  10        0.13        3.02      0.89 o 
  -2  -1  10      188.53      196.19     11.95 o 
  -1  -1  10       12.11       12.18      1.34 o 
   0  -1  10      140.56      139.58      8.59 o 
   1  -1  10      160.76      176.89     10.83 o 
   2  -1  10       15.37       13.22      1.43 o 
   3  -1  10      468.65      476.08     28.74 o 
   4  -1  10      575.56      607.35     36.61 o 
   5  -1  10      319.28      323.02     19.55 o 
   6  -1  10       34.38       33.42      2.26 o 
  -3   0  10      120.50      120.32      7.39 o 
  -2   0  10       35.23       38.33      2.62 o 
  -1   0  10      200.43      216.83     13.21 o 
   0   0  10       50.56       51.11      3.43 o 
   1   0  10      348.91      345.22     21.20 o 
   2   0  10       11.06       12.91      1.47 o 
   3   0  10      294.44      295.20     18.08 o 
   4   0  10       51.87       53.66      3.55 o 
   5   0  10      421.85      454.18     27.42 o 
   6   0  10      107.66      107.77      6.66 o 
  -3   1  10        5.15        5.51      0.90 o 
  -2   1  10      583.12      556.38     33.62 o 
  -1   1  10        1.16        5.83      1.18 o 
   0   1  10       15.82       16.32      1.67 o 
   1   1  10       60.93       67.37      4.47 o 
   2   1  10      787.13      791.39     48.42 o 
   3   1  10       73.56       79.16      5.11 o 
   4   1  10     1176.75     1134.88     68.27 o 
   5   1  10       70.13       70.69      4.51 o 
   6   1  10      123.36      127.88      7.87 o 
  -3   2  10       15.28       13.11      1.22 o 
  -2   2  10      117.07      116.65      7.22 o 
  -1   2  10      715.19      720.96     43.44 o 
   0   2  10      178.97      175.13     10.84 o 
   1   2  10      154.35      140.25      8.80 o 
   2   2  10      567.63      571.37     34.96 o 
   3   2  10      187.23      199.68     12.31 o 
   4   2  10        9.53        6.54      1.20 o 
   5   2  10     1077.00     1064.85     64.05 o 
   6   2  10      199.52      217.05     13.20 o 
  -3   3  10       89.29       73.04      4.56 o 
  -2   3  10       77.42       69.77      4.45 o 
  -1   3  10      230.53      232.63     14.16 o 
   0   3  10       22.74       25.95      2.01 o 
   1   3  10      213.60      207.81     12.79 o 
   2   3  10       22.17       20.20      1.79 o 
   3   3  10     1020.63     1040.30     63.03 o 
   4   3  10        0.31        0.57      1.02 o 
   5   3  10      235.24      232.17     14.13 o 
   6   3  10       53.81       53.56      3.49 o 
  -2   4  10        1.72        4.55      1.01 o 
  -1   4  10        6.23        8.43      1.17 o 
   0   4  10      525.59      519.65     31.36 o 
   1   4  10        0.15        3.81      1.16 o 
   2   4  10      217.23      228.13     14.01 o 
   3   4  10       73.02       75.75      4.84 o 
   4   4  10       51.34       43.86      2.98 o 
   5   4  10       33.89       35.36      2.48 o 
   6   4  10      660.82      656.09     39.52 o 
  -2   5  10       76.90       63.50      4.04 o 
  -1   5  10       79.46       82.61      5.20 o 
   0   5  10      194.48      192.15     11.74 o 
   1   5  10       82.91       89.96      5.67 o 
   2   5  10       31.98       30.78      2.28 o 
   3   5  10      584.02      585.62     35.32 o 
   4   5  10      212.47      216.69     13.20 o 
   5   5  10       39.88       37.22      2.63 o 
   6   5  10      401.86      397.26     23.99 o 
  -1   6  10        2.70        2.52      0.93 o 
   0   6  10      164.22      168.04     10.29 o 
   1   6  10      469.32      470.56     28.42 o 
   2   6  10        1.21        2.89      1.03 o 
   3   6  10      101.23      102.57      6.39 o 
   4   6  10       60.97       62.14      4.02 o 
   5   6  10       84.11       85.26      5.35 o 
   0   7  10      310.98      309.69     18.73 o 
   1   7  10        9.68        8.28      1.16 o 
   2   7  10      201.09      188.34     11.49 o 
   3   7  10        3.51        3.89      1.02 o 
   4   7  10      265.97      289.94     17.57 o 
   1  -3  11      411.71      390.90     23.58 o 
   2  -3  11       53.11       53.61      3.42 o 
   3  -3  11      156.53      158.45      9.64 o 
   0  -2  11      254.50      243.31     14.75 o 
   1  -2  11       39.06       38.34      2.61 o 
   2  -2  11      288.22      304.10     18.41 o 
   3  -2  11       94.41       92.65      5.77 o 
   4  -2  11       57.54       55.55      3.55 o 
  -1  -1  11       86.57       91.21      5.67 o 
   0  -1  11      154.76      167.84     10.26 o 
   1  -1  11       13.21       15.62      1.40 o 
   2  -1  11      231.48      249.91     15.17 o 
   3  -1  11      169.35      174.83     10.69 o 
   4  -1  11       44.14       45.62      3.01 o 
   5  -1  11       80.79       85.25      5.29 o 
  -2   0  11        4.22        4.95      0.84 o 
  -1   0  11      110.09      105.20      6.51 o 
   0   0  11       82.44       97.38      6.07 o 
   1   0  11        9.34       11.98      1.32 o 
   2   0  11        8.02        9.86      1.22 o 
   3   0  11      911.57      950.57     57.19 o 
   4   0  11       27.85       28.50      2.09 o 
   5   0  11       31.51       31.26      2.19 o 
  -2   1  11       51.82       41.85      2.77 o 
  -1   1  11       30.54       29.28      2.12 o 
   0   1  11      834.96      812.93     48.97 o 
   1   1  11       41.00       35.50      2.50 o 
   2   1  11        5.19        3.69      1.09 o 
   3   1  11      101.61      108.43      6.74 o 
   4   1  11      975.20     1021.39     61.44 o 
   5   1  11        5.44        7.27      1.10 o 
   6   1  11      149.13      148.21      9.03 o 
  -2   2  11      197.41      171.02     10.41 o 
  -1   2  11        7.01        8.82      1.15 o 
   0   2  11        7.24        8.18      1.16 o 
   1   2  11      161.63      169.98     10.41 o 
   2   2  11       10.84       11.06      1.32 o 
   3   2  11      415.35      407.43     24.62 o 
   4   2  11      992.74     1013.68     60.98 o 
   5   2  11      238.16      248.87     15.10 o 
   6   2  11        3.11        6.51      0.94 o 
  -1   3  11      155.57      154.90      9.48 o 
   0   3  11        3.99        4.08      1.07 o 
   1   3  11      351.90      376.88     22.80 o 
   2   3  11        6.86        4.51      1.15 o 
   3   3  11      119.31      126.33      7.81 o 
   4   3  11       45.53       44.45      3.00 o 
   5   3  11      554.12      567.71     34.22 o 
   6   3  11        1.27        2.59      0.83 o 
  -1   4  11       67.86       66.98      4.25 o 
   0   4  11       13.12       14.89      1.44 o 
   1   4  11      100.27       93.39      5.84 o 
   2   4  11      152.11      166.27     10.18 o 
   3   4  11        0.05        0.75      1.05 o 
   4   4  11      552.99      535.35     32.30 o 
   5   4  11       89.88       90.67      5.67 o 
  -1   5  11      202.87      192.45     11.70 o 
   0   5  11      252.84      239.97     14.58 o 
   1   5  11      109.48      115.95      7.19 o 
   2   5  11      143.93      142.94      8.80 o 
   3   5  11       66.91       75.33      4.79 o 
   4   5  11       28.79       25.65      1.95 o 
   5   5  11      136.74      135.83      8.33 o 
   0   6  11        3.25        6.16      0.94 o 
   1   6  11        9.86       14.02      1.34 o 
   2   6  11      168.62      171.05     10.45 o 
   3   6  11      186.47      189.04     11.53 o 
   4   6  11        2.04        2.09      0.93 o 
   1  -1  12      211.14      219.17     13.30 o 
   2  -1  12      177.70      194.80     11.84 o 
   3  -1  12       13.05       13.99      1.23 o 
   0   0  12       43.82       45.25      2.94 o 
   1   0  12      205.61      209.80     12.74 o 
   2   0  12       33.86       44.40      2.97 o 
   3   0  12      179.80      177.45     10.83 o 
   4   0  12        1.39        2.81      0.89 o 
   0   1  12       59.89       58.30      3.74 o 
   1   1  12        3.69        2.62      1.02 o 
   2   1  12      603.62      590.68     35.75 o 
   3   1  12       60.14       62.94      4.03 o 
   4   1  12       11.47       12.16      1.21 o 
   0   2  12      236.80      215.66     13.09 o 
   1   2  12        2.27        3.57      0.97 o 
   2   2  12      317.68      302.18     18.30 o 
   3   2  12      209.66      210.63     12.81 o 
   4   2  12      149.53      142.87      8.75 o 
   5   2  12      143.01      131.69      8.05 o 
   0   3  12       25.23       23.20      1.73 o 
   1   3  12      109.46       45.23      3.00 o 
   2   3  12       18.08       24.43      1.86 o 
   3   3  12      723.40      707.37     42.60 o 
   4   3  12        0.03        3.21      0.89 o 
   5   3  12        0.36        0.69      0.78 o 
   0   4  12      235.90      224.17     13.58 o 
   1   4  12       52.36       51.56      3.34 o 
   2   4  12        0.19        1.06      0.93 o 
   3   4  12       64.81       59.60      3.83 o 
   4   4  12      366.40      367.31     22.19 o 
   1   5  12      130.49      129.74      7.95 o 
   2   5  12       39.48       48.91      3.18 o 
   3   5  12       62.40       64.71      4.08 o 
                                                 
